# Supplementary material for: Global metabolic profiling to model biological processes of aging in twins
Source: Aging Cell. 2019 Nov 19;19(1):e13073. doi: 10.1111/acel.13073 (PMC6974708; doi:10.1111/acel.13073)
Supplement: Supplementary file 2 [file ACEL-19-e13073-s002.xlsx]

## Sheet: TableS1
Compound ID	Polarity	Mode	m/z	RT (min)	Metabolite name	Formula	Ion	KEGG ID	HMDB ID	Class	Pathway	MSI confidence level	Cluster	Class. model	Reg. model
nHILIC_88.0404_9	negative	HILIC	88.0404	9	L-Alanine	C3H7NO2	[M-H]-	C00041	HMDB00161	Amino Acid	Alanine and Aspartate Metabolism	1	4	0	0
nHILIC_132.0303_10.4	negative	HILIC	132.03	10.4	L-Aspartic acid	C4H7NO4	[M-H]-	C00049	HMDB00191	Amino Acid	Alanine and Aspartate Metabolism	1	3	0	0
nHILIC_131.0462_9.7	negative	HILIC	131.046	9.7	L-Asparagine	C4H8N2O3	[M-H]-	C00152	HMDB00168	Amino Acid	Alanine and Aspartate Metabolism	1	5	0	0
nHILIC_137.0244_1	negative	HILIC	137.024	1	Salicylic acid	C7H6O3	[M-H]-	C00805	HMDB01895	Xenobiotics	Drug	1	4	0	0
nHILIC_181.0719_7.3	negative	HILIC	181.072	7.3	Mannitol|sorbitol	C6H14O6	[M-H]-	C00794	HMDB00247	Carbohydrate	Fructose, Mannose and Galactose Metabolism	1	5	0	0
nHILIC_145.0618_9.5	negative	HILIC	145.062	9.5	L-Glutamine	C5H10N2O3	[M+H]+	C00064	HMDB00641	Amino Acid	Glutamate Metabolism	1	5	0	0
nHILIC_146.0459_10.4	negative	HILIC	146.046	10.4	L-Glutamic acid	C5H9NO4	[M+H]+	C00025	HMDB00148	Amino Acid	Glutamate Metabolism	1	3	0	0
nHILIC_187.0724_7.9	negative	HILIC	187.072	7.9	N-Acetylglutamine	C7H12N2O4	[M-H]-		HMDB06029	Amino Acid	Glutamate Metabolism	1	4	0	1
nHILIC_74.0247_9	negative	HILIC	74.0247	9	Glycine	C2H5NO2	[M-H]-	C00037	HMDB00123	Amino Acid	Glycine, Serine and Threonine Metabolism	1	1	0	0
nHILIC_104.0353_9.8	negative	HILIC	104.035	9.8	L-Serine	C3H7NO3	[M-H]-	C00065	HMDB00187	Amino Acid	Glycine, Serine and Threonine Metabolism	1	3	0	0
nHILIC_116.0353_7.4	negative	HILIC	116.035	7.4	Acetylglycine	C4H7NO3	[M-H]-		HMDB00532	Amino Acid	Glycine, Serine and Threonine Metabolism	1	4	0	0
nHILIC_118.051_9	negative	HILIC	118.051	9	L-Threonine	C4H9NO3	[M-H]-	C00188	HMDB00167	Amino Acid	Glycine, Serine and Threonine Metabolism	1	6	0	0
nHILIC_146.0459_7.3	negative	HILIC	146.046	7.3	O-Acetylserine(1)	C5H9NO4	[M-H]-	C00979	HMDB03011	Amino Acid	Glycine, Serine and Threonine Metabolism	1	4	0	0
nHILIC_146.0459_7.7	negative	HILIC	146.046	7.7	O-Acetylserine(2)	C5H9NO4	[M-H]-	C00979	HMDB03011	Amino Acid	Glycine, Serine and Threonine Metabolism	1	5	0	0
nHILIC_87.0087_4.6	negative	HILIC	87.0087	4.6	Pyruvic acid	C3H4O3	[M-H]-	C00022	HMDB00243	Carbohydrate	Glycolysis, Gluconeogenesis, and Pyruvate Metabolism	1	3	0	0
nHILIC_89.0244_5.8	negative	HILIC	89.0244	5.8	L-Lactic acid	C3H6O3	[M-H]-	C00186	HMDB00190	Carbohydrate	Glycolysis, Gluconeogenesis, and Pyruvate Metabolism	1	6	0	0
nHILIC_129.0193_7.6	negative	HILIC	129.019	7.6	Glutaconic acid	C5H6O4	[M-H]-	C02214	HMDB00620	Carbohydrate	Glycolysis, Gluconeogenesis, and Pyruvate Metabolism	1	4	0	0
nHILIC_179.0562_7.7	negative	HILIC	179.056	7.7	Glucose|Galactose	C6H12O6	[M-H]-	C00267	HMDB03345	Carbohydrate	Glycolysis, Gluconeogenesis, and Pyruvate Metabolism	1	4	0	0
nHILIC_154.0622_9.6	negative	HILIC	154.062	9.6	L-Histidine	C6H9N3O2	[M-H]-	C00135	HMDB00177	Amino Acid	Histidine Metabolism	1	3	0	0
nHILIC_168.0779_10.1	negative	HILIC	168.078	10.1	3-Methylhistidine	C7H11N3O2	[M-H]-	C01152	HMDB00479	Amino Acid	Histidine Metabolism	1	1	0	0
nHILIC_116.0717_7.4	negative	HILIC	116.072	7.4	L-Valine	C5H11NO2	[M-H]-	C00183	HMDB00883	Amino Acid	Leucine, Isoleucine and Valine Metabolism	1	4	0	0
nHILIC_115.04_1.9	negative	HILIC	115.04	1.9	Alpha-ketoisovaleric acid	C5H8O3	[M-H]-	C00141	HMDB00019	Amino Acid	Leucine, Isoleucine and Valine Metabolism	1	5	0	0
nHILIC_130.0872_6.3	negative	HILIC	130.087	6.3	L-Isoleucine|L-Leucine	C6H13NO2	[M-H]-	C00407|C00123	HMDB00172|HMDB00687	Amino Acid	Leucine, Isoleucine and Valine Metabolism	1	1	0	0
nHILIC_160.0616_10.7	negative	HILIC	160.062	10.7	Aminoadipic acid	C6H11NO4	[M-H]-	C00956	HMDB00510	Amino Acid	Lysine Metabolism	1	4	0	0
nHILIC_124.9913_5.8	negative	HILIC	124.991	5.8	2-Hydroxyethanesulfonate	C2H6O4S	[M-H]-	C05123	HMDB03903	Amino Acid	Methionine, Cysteine, SAM and Taurine Metabolism	1	5	0	1
nHILIC_124.0074_8.8	negative	HILIC	124.007	8.8	Taurine	C2H7NO3S	[M-H]-	C00245	HMDB00251	Amino Acid	Methionine, Cysteine, SAM and Taurine Metabolism	1	3	0	0
nHILIC_120.0124_8	negative	HILIC	120.012	8	L-Cysteine	C3H7NO2S	[M-H]-	C00097	HMDB00574	Amino Acid	Methionine, Cysteine, SAM and Taurine Metabolism	1	1	0	0
nHILIC_239.0165_12	negative	HILIC	239.017	12	L-Cystine	C6H12N2O4S2	[M-H]-	C00491	HMDB00192	Amino Acid	Methionine, Cysteine, SAM and Taurine Metabolism	1	4	0	1
nHILIC_218.1033_6.7	negative	HILIC	218.103	6.7	Pantothenic acid	C9H17NO5	[M-H]-	C00864	HMDB00210	Cofactors and Vitamins	Pantothenate and CoA Metabolism	1	5	0	0
nHILIC_157.0367_6.2	negative	HILIC	157.037	6.2	Allantoin	C4H6N4O3	[M-H]-	C01551	HMDB00462	Nucleotide	Purine Metabolism, (Hypo)Xanthine/Inosine containing	1	4	0	0
nHILIC_151.0261_4.5	negative	HILIC	151.026	4.5	Xanthine	C5H4N4O2	[M-H]-	C00385	HMDB00292	Nucleotide	Purine Metabolism, (Hypo)Xanthine/Inosine containing	1	5	1	0
nHILIC_287.0521_8.1	negative	HILIC	287.052	8.1	Orotidine	C10H12N2O8	[M-H]-	C01103	HMDB00788	Nucleotide	Pyrimidine Metabolism, Orotate containing	1	4	0	0
nHILIC_257.0779_2.4	negative	HILIC	257.078	2.4	5-methyluridine (ribothymidine)	C10H14N2O6	[M-H]-		HMDB00884	Nucleotide	Pyrimidine Metabolism, Uracil containing	1	5	0	0
nHILIC_243.0621_3.7	negative	HILIC	243.062	3.7	Uridine	C9H12N2O6	[M-H]-	C00299	HMDB00296	Nucleotide	Pyrimidine Metabolism, Uracil containing	1	3	0	0
nHILIC_145.0142_11.6	negative	HILIC	145.014	11.6	alpha-Ketoglutaric acid	C5H6O5	[M-H]-	C00026	HMDB00208	Energy	TCA Cycle	1	3	0	0
nHILIC_191.0198_11.2	negative	HILIC	191.02	11.2	Citric acid	C6H8O7	[M-H]-	C00158	HMDB00094	Energy	TCA Cycle	1	5	0	0
nHILIC_174.056_4	negative	HILIC	174.056	4	Indoleacetic acid	C10H9NO2	[M-H]-	C00954	HMDB00197	Amino Acid	Tryptophan Metabolism	1	5	0	0
nHILIC_188.0717_2.3	negative	HILIC	188.072	2.3	3-Indolepropionic acid	C11H11NO2	[M-H]-		HMDB02302	Amino Acid	Tryptophan Metabolism	1	6	0	0
nHILIC_203.0827_6.8	negative	HILIC	203.083	6.8	L-Tryptophan	C11H12N2O2	[M-H]-	C00078	HMDB00929	Amino Acid	Tryptophan Metabolism	1	3	0	1
nHILIC_172.9914_0.9	negative	HILIC	172.991	0.9	Phenol sulphate	C6H6O4S	[M-H]-	C00850	HMDB60015	Amino Acid	Tyrosine Metabolism	1	6	1	0
nHILIC_135.0451_2	negative	HILIC	135.045	2	Phenylacetic acid	C8H8O2	[M-H]-	C07086	HMDB00209	Amino Acid	Tyrosine Metabolism	1	4	0	0
nHILIC_181.0506_6.2	negative	HILIC	181.051	6.2	Hydroxyphenyllactic acid	C9H10O4	[M-H]-	C03672	HMDB00755	Amino Acid	Tyrosine Metabolism	1	4	0	0
nHILIC_174.0884_10.1	negative	HILIC	174.088	10.1	Citrulline	C6H13N3O3	[M-H]-	C00327	HMDB00904	Amino Acid	Urea cycle; Arginine and Proline Metabolism	1	5	0	1
nHILIC_201.1357_13.4	negative	HILIC	201.136	13.4	Symmetric dimethylarginine	C8H18N4O2	[M-H]-		HMDB03334	Amino Acid	Urea cycle; Arginine and Proline Metabolism	1	5	0	0
nHILIC_201.1357_13.8	negative	HILIC	201.136	13.8	Asymmetric dimethylarginine	C8H18N4O2	[M-H]-	C03626	HMDB01539	Amino Acid	Urea cycle; Arginine and Proline Metabolism	1	5	0	0
nHILIC_182.0459_1	negative	HILIC	182.046	1	Pyridoxic acid	C8H9NO4	[M-H]-	C00847	HMDB00017	Cofactors and Vitamins	Vitamin B6 Metabolism	1	4	0	0
nHILIC_193.0354_10	negative	HILIC	193.035	10	D-Glucuronic acid	C6H10O7	[M-H]-	C00191	HMDB00127	Carbohydrate	Aminosugar Metabolism	2	4	0	1
nHILIC_167.035_1.3	negative	HILIC	167.035	1.3	5-Methoxysalicylic acid	C8H8O4	[M-H]-		HMDB01868	Xenobiotics	Benzoate Metabolism	2	4	0	0
nHILIC_178.0509_5	negative	HILIC	178.051	5	Hippuric acid	C9H9NO3	[M-H]-	C01586	HMDB00714	Xenobiotics	Benzoate Metabolism	2	4	0	0
nHILIC_87.0449_4.5	negative	HILIC	87.0449	4.5	Butyric acid|Isobutyric acid	C4H8O2	[M-H]-	C00246|C02632	HMDB00039|HMDB01873	Energy	Butanoate metabolism	2	4	0	0
nHILIC_191.0562_8.6	negative	HILIC	191.056	8.6	Quinic acid	C7H12O6	[M-H]-	C06746	HMDB03072	Xenobiotics	Food Component/Plant	2	1	1	0
nHILIC_259.1298_8.8	negative	HILIC	259.13	8.8	L-gamma-glutamyl-L-isoleucine |L-gamma-glutamyl-L-leucine	C11H20N2O5	[M-H]-		HMDB11170|HMDB11171	Peptide	Gamma-glutamyl Amino Acid	2	2	0	0
nHILIC_274.1408_13.2	negative	HILIC	274.141	13.2	gamma-glutamyl-epsilon-lysine	C11H21N3O5	[M-H]-		HMDB03869	Peptide	Gamma-glutamyl Amino Acid	2	1	1	0
nHILIC_103.04_4.9	negative	HILIC	103.04	4.9	Hydroxybutyric acid	C4H8O3	[M-H]-		HMDB00357|HMDB00336	Amino Acid	Glutathione Metabolism	2	4	0	0
nHILIC_177.034_6.8	negative	HILIC	177.034	6.8	Cysteinylglycine	C5H10N2O3S	[M-H]-	C01419	HMDB00078	Amino Acid	Glutathione Metabolism	2	2	0	0
nHILIC_296.0381_11	negative	HILIC	296.038	11	L-Cysteinylglycine disulfide	C8H15N3O5S2	[M-H]-		HMDB00709	Amino Acid	Glutathione Metabolism	2	4	0	0
nHILIC_105.0193_7.9	negative	HILIC	105.019	7.9	Glyceric acid	C3H6O4	[M-H]-	C00258	HMDB00139	Carbohydrate	Glycolysis, Gluconeogenesis, and Pyruvate Metabolism	2	5	0	0
nHILIC_184.9857_11.7	negative	HILIC	184.986	11.7	Glycerate 2-phosphate	C3H7O7P	[M-H]-		HMDB00362	Carbohydrate	Glycolysis, Gluconeogenesis, and Pyruvate Metabolism	2	3	0	0
nHILIC_117.0557_3.5	negative	HILIC	117.056	3.5	L-alpha-Hydroxyisovaleric acid	C5H10O3	[M-H]-		HMDB00407	Amino Acid	Leucine, Isoleucine and Valine Metabolism	2	6	0	0
nHILIC_166.018_5.4	negative	HILIC	166.018	5.4	Homocysteinesulfinic acid	C4H9NO4S	[M-H]-		HMDB06462	Amino Acid	Methionine, Cysteine, SAM and Taurine Metabolism	2	5	0	0
nHILIC_176.0387_5.1	negative	HILIC	176.039	5.1	N-formylmethionine	C6H11NO3S	[M-H]-	C03145	HMDB01015	Amino Acid	Methionine, Cysteine, SAM and Taurine Metabolism	2	4	0	0
nHILIC_190.0542_4.9	negative	HILIC	190.054	4.9	N-Acetyl-L-methionine	C7H13NO3S	[M-H]-	C02712	HMDB11745	Amino Acid	Methionine, Cysteine, SAM and Taurine Metabolism	2	3	0	0
nHILIC_112.9372_11.4	negative	HILIC	112.937	11.4	Thiosulfic acid	H2O3S2	[M-H]-		HMDB00257	Amino Acid	Methionine, Cysteine, SAM and Taurine Metabolism	2	2	0	0
nHILIC_96.96_11.1	negative	HILIC	96.96	11.1	Sulfuric acid	H2O4S	[M-H]-	C00059		Amino Acid	Methionine, Cysteine, SAM and Taurine Metabolism	2	4	0	0
nHILIC_151.0612_5.7	negative	HILIC	151.061	5.7	Arabitol | Xylitol	C5H12O5	[M-H]-	C01904		Carbohydrate	Pentose Metabolism	2	5	0	1
nHILIC_195.051_8.8	negative	HILIC	195.051	8.8	Gluconic acid	C6H12O7	[M-H]-	C00257	HMDB00625	Carbohydrate	Pentose Metabolism	2	4	0	0
nHILIC_163.0401_1.3	negative	HILIC	163.04	1.3	Phenylpyruvic acid	C9H8O3	[M-H]-	C00166	HMDB00205	Amino Acid	Phenylalanine Metabolism	2	3	0	1
nHILIC_736.531_4.6	negative	HILIC	736.531	4.6	PC(P-34:4)	C42H76NO7P	[M+H]+	C00157	HMDB08258	Lipid	Phospholipid Metabolism	2	4	0	0
nHILIC_764.5267_4.6	negative	HILIC	764.527	4.6	PC(35:5)	C43H76NO8P	[M+H]+	C00157	HMDB07951	Lipid	Phospholipid Metabolism	2	1	0	0
nHILIC_768.5558_5.1	negative	HILIC	768.556	5.1	PC(35:3)	C43H80NO8P	[M+H]+	C00157	HMDB07947	Lipid	Phospholipid Metabolism	2	5	1	0
nHILIC_812.5487_4.7	negative	HILIC	812.549	4.7	PS(38:3)	C44H80NO10P	[M+H]+		HMDB12382	Lipid	Phospholipid Metabolism	2	1	0	0
nHILIC_889.58_5.5	negative	HILIC	889.58	5.5	PI(38:2)	C47H87O13P	[M+H]+	C00626	HMDB09791	Lipid	Phospholipid Metabolism	2	1	0	0
nHILIC_700.5316_4.8	negative	HILIC	700.532	4.8	PE(P-34:1)	C39H76NO7P	[M-H]-	C00350	HMDB08951	Lipid	Phospholipid Metabolism	2	2	0	0
nHILIC_720.5007_4.6	negative	HILIC	720.501	4.6	PE(P-36:5)	C41H72NO7P	[M-H]-	C00350	HMDB09215	Lipid	Phospholipid Metabolism	2	4	0	0
nHILIC_722.5164_4.6	negative	HILIC	722.516	4.6	PE(P-36:4)	C41H74NO7P	[M-H]-	C00350	HMDB09149	Lipid	Phospholipid Metabolism	2	4	0	0
nHILIC_724.5304_3.6	negative	HILIC	724.53	3.6	PE(P-36:3)	C41H76NO7P	[M-H]-	C00350	HMDB09116	Lipid	Phospholipid Metabolism	2	3	0	0
nHILIC_790.565_4.7	negative	HILIC	790.565	4.7	PS(36:0)	C42H82NO10P0	[M-H]-		HMDB12378	Lipid	Phospholipid Metabolism	2	4	0	0
nHILIC_833.5228_5.3	negative	HILIC	833.523	5.3	PI(34:2)	C43H79O13P0	[M-H]-			Lipid	Phospholipid Metabolism	2	5	0	0
nHILIC_835.5371_5.3	negative	HILIC	835.537	5.3	PI(34:1)	C43H81O13P	[M-H]-			Lipid	Phospholipid Metabolism	2	5	0	0
nHILIC_909.5552_5.2	negative	HILIC	909.555	5.2	PI(40:6)	C49H83O13P0	[M-H]-			Lipid	Phospholipid Metabolism	2	5	0	0
nHILIC_844.5841_4.5	negative	HILIC	844.584	4.5	PE(44:7)	C49H84NO8P	[M-H]-	C00350	HMDB09540	Lipid	Phospholipid Metabolism	2	5	0	0
nHILIC_243.062_5.7	negative	HILIC	243.062	5.7	Pseudouridine	C9H12N2O6	[M-H]-	C02067	HMDB00767	Nucleotide	Pyrimidine Metabolism, Uracil containing	2	4	0	0
nHILIC_860.608_4.9	negative	HILIC	860.608	4.9	LCER(d34:1)	C46H87NO13	[M-H]-	C01290	HMDB06750	Lipid	Sphingolipid Metabolism	2	4	0	0
nHILIC_133.0143_10.4	negative	HILIC	133.014	10.4	L-Malic acid	C4H6O5	[M-H]-	C00149	HMDB00156	Energy	TCA Cycle	2	4	0	0
nHILIC_204.0666_5.2	negative	HILIC	204.067	5.2	Indolelactic acid	C11H11NO3	[M-H]-	C02043	HMDB00671	Amino Acid	Tryptophan Metabolism	2	1	0	0
nHILIC_235.0724_6.8	negative	HILIC	235.072	6.8	L-Formylkynurenine	C11H12N2O4	[M-H]-	C02700	HMDB60485	Amino Acid	Tryptophan Metabolism	2	5	0	0
nHILIC_212.0023_3.2	negative	HILIC	212.002	3.2	Indoxyl sulfuric acid	C8H7NO4S	[M-H]-			Amino Acid	Tryptophan Metabolism	2	4	0	0
nHILIC_181.0367_6.8	negative	HILIC	181.037	6.8	1-Methyluric acid	C6H6N4O3	[M-H]-	C16359	HMDB03099	Xenobiotics	Xanthine Metabolism	2	1	1	0
nHILIC_144.0302_7.3	negative	HILIC	144.03	7.3	2-Keto-glutaramic acid	C5H7NO4	[M-H]-	C00940	HMDB01552	Amino Acid	Alanine and Aspartate Metabolism	3	4	0	1
nHILIC_135.0299_7.9	negative	HILIC	135.03	7.9	Erythronic acid|Threonic acid(1)	C4H8O5	[M-H]-	C01620	HMDB00613|HMDB00943	Carbohydrate	Aminosugar Metabolism	3	5	0	0
nHILIC_135.0299_8.5	negative	HILIC	135.03	8.5	Erythronic acid|Threonic acid(2)	C4H8O5	[M-H]-	C01620	HMDB00613|HMDB00943	Carbohydrate	Aminosugar Metabolism	3	5	1	0
nHILIC_300.0395_7.3	negative	HILIC	300.039	7.3	N-Acetylglucosamine 6-sulfate	C8H15NO9S	[M-H]-	C04132	HMDB00814	Carbohydrate	Aminosugar Metabolism	3	4	0	0
nHILIC_224.0618_5	negative	HILIC	224.062	5	Androstenediol (3beta,17beta) disulfate	C19H32O8S2	[M-H]2-	C04295	HMDB94682	Lipid	Androgenic Steroids	3	6	1	0
nHILIC_88.9881_11	negative	HILIC	88.9881	11	Oxalate (ethanedioate)	C2H2O4	[M-H]-	C00209	HMDB02329	Cofactors and Vitamins	Ascorbate and Aldarate Metabolism	3	5	0	0
nHILIC_188.9863_1	negative	HILIC	188.986	1	Catechol sulfate	C6H6O5S	[M-H]-		HMDB59724	Xenobiotics	Benzoate Metabolism	3	6	0	0
nHILIC_204.9812_1	negative	HILIC	204.981	1	1,2,3-benzenetriol sulfate	C6H6O6S	[M-H]-			Xenobiotics	Chemical	3	1	0	0
nHILIC_188.0023_1.7	negative	HILIC	188.002	1.7	2-Aminophenol sulfate	C6H7NO4S	[M-H]-		HMDB61116	Xenobiotics	Chemical	3	5	0	0
nHILIC_221.0666_7.8	negative	HILIC	221.067	7.8	Ethyl glucuronide	C8H14O7	[M-H]-		HMDB10325	Xenobiotics	Chemical	3	4	1	1
nHILIC_274.1408_12.1	negative	HILIC	274.141	12.1	L-alpha-glutamyl-L-Lysine	C11H21N3O5	[M-H]-	C04700	HMDB04207	Peptide	Dipeptide	3	5	1	0
nHILIC_217.0652_5.1	negative	HILIC	217.065	5.1	Cys-Pro or Pro-Cys	C8H14N2O3S	[M-H]-		HMDB28783|HMDB29014	Peptide	Dipeptide	3	3	0	1
nHILIC_356.0994_7.7	negative	HILIC	356.099	7.7	2-methoxyacetaminophen glucuronide	C15H19NO9	[M-H]-		HMDB0240215	Xenobiotics	Drug	3	4	0	0
nHILIC_230.0128_2.5	negative	HILIC	230.013	2.5	Paracetamol sulfate	C8H9NO5S	[M-H]-		HMDB59911	Xenobiotics	Drug	3	4	0	0
nHILIC_161.0092_5.6	negative	HILIC	161.009	5.6	4-hydroxy-2-oxo-glutaric acid	C5H6O6	[M-H]-	C01127		Lipid	Fatty Acid, Dicarboxylate	3	5	0	0
nHILIC_273.0074_8.3	negative	HILIC	273.007	8.3	Ferulic acid 4-sulfate	C10H10O7S	[M+H]+		HMDB29200	Xenobiotics	Food Component/Plant	3	4	0	0
nHILIC_195.0663_2.3	negative	HILIC	195.066	2.3	Dihydroferulic acid	C10H12O4	[M-H]-			Xenobiotics	Food Component/Plant	3	1	0	0
nHILIC_121.0506_3.8	negative	HILIC	121.051	3.8	Erythritol|D-Threitol	C4H10O4	[M-H]-	C00503|C16884	HMDB02994|HMDB04136	Xenobiotics	Food Component/Plant	3	5	0	1
nHILIC_253.0928_3.4	negative	HILIC	253.093	3.4	Glucosyl-glycerol	C9H18O8	[M-H]-	C05401	HMDB06790	Carbohydrate	Fructose, Mannose and Galactose Metabolism	3	3	0	0
nHILIC_274.1044_10.9	negative	HILIC	274.104	10.9	gamma-glutamyl-glutamine	C10H17N3O6	[M-H]-	C05283	HMDB11738	Peptide	Gamma-glutamyl Amino Acid	3	5	0	0
nHILIC_320.0625_12	negative	HILIC	320.062	12	Beta-Citryl-L-glutamic acid	C11H15NO10	[M-H]-		HMDB13220	Amino Acid	Glutamate Metabolism	3	3	0	0
nHILIC_190.0358_10.6	negative	HILIC	190.036	10.6	gamma-Carboxyglutamic acid	C6H9NO6	[M-H]-		HMDB41900	Amino Acid	Glutamate Metabolism	3	1	0	0
nHILIC_425.0808_12.3	negative	HILIC	425.081	12.3	Cysteineglutathione disulfide	C13H22N4O8S2	[M-H]-		HMDB00656	Amino Acid	Glutathione Metabolism	3	3	0	0
nHILIC_179.0561_8.2	negative	HILIC	179.056	8.2	Hexose(1)	C6H12O6	[M-H]-			Carbohydrate	Glycolysis, Gluconeogenesis, and Pyruvate Metabolism	3	4	0	0
nHILIC_179.0561_8.7	negative	HILIC	179.056	8.7	Hexose(2)	C6H12O6	[M-H]-			Carbohydrate	Glycolysis, Gluconeogenesis, and Pyruvate Metabolism	3	4	0	0
nHILIC_209.0667_7.9	negative	HILIC	209.067	7.9	1,5-anhydroglucitol (1,5-AG)	C7H14O7	[M-H]-	C07326	HMDB02712	Carbohydrate	Glycolysis, Gluconeogenesis, and Pyruvate Metabolism	3	5	0	0
nHILIC_131.0349_4.6	negative	HILIC	131.035	4.6	Ethylmalonate	C5H8O4	[M-H]-		HMDB00622	Amino Acid	Leucine, Isoleucine and Valine Metabolism	3	4	0	0
nHILIC_165.0405_9	negative	HILIC	165.041	9	Arabinonate | Xylonate	C5H10O6	[M-H]-	C00545|C00502	HMDB00539|HMDB60256	Carbohydrate	Pentose Metabolism	3	5	0	0
nHILIC_214.0489_7.3	negative	HILIC	214.049	7.3	sn-glycero-3-Phosphoethanolamine	C5H14NO6P	[M-H]-	C01233	HMDB00114	Lipid	Phospholipid Metabolism	3	4	0	1
nHILIC_439.1611_8.7	negative	HILIC	439.161	8.7	gamma-CEHC glucuronide	C21H28O10	[M-H]-			Cofactors and Vitamins	Tocopherol Metabolism	3	4	1	0
nHILIC_342.1197_4.8	negative	HILIC	342.12	4.8	N-(1-Deoxy-1-fructosyl)tyrosine	C15H21NO8	[M-H]-		HMDB37845	Amino Acid	Tyrosine Metabolism	3	4	0	1
nHILIC_249.0074_5.2	negative	HILIC	249.007	5.2	Dihydroxyphenylglycol sulfate	C8H10O7S	[M-H]-		HMDB01474	Amino Acid	Tyrosine Metabolism	3	5	0	0
nHILIC_197.068_1.7	negative	HILIC	197.068	1.7	5-Acetylamino-6-amino-3-methyluracil	C7H10N4O3	[M-H]-	C16366	HMDB04400	Xenobiotics	Xanthine Metabolism	3	1	0	0
nHILIC_258.9917_8.9	negative	HILIC	258.992	8.9	Caffeic acid 3-sulfate	C9H8O7S	[M-H]-		HMDB41706	Xenobiotics	Xanthine Metabolism	3	5	0	0
nHILIC_291.0666_6.8	negative	HILIC	291.067	6.8	2-(beta-D-Glucosyl)-sn-glycerol	C18H12O4	[M+Cl]-	C11546				3	3	0	0
nHILIC_528.2632_6.7	negative	HILIC	528.263	6.7	Glycochenodeoxycholate-3-sulfate	C26H43NO8S	[M-H]-		HMDB02497	Lipid	Secondary Bile Acid Metabolism	3	3	0	0
nHILIC_245.0433_7.3	negative	HILIC	245.043	7.3	C7H14O7	C7H14O7	[M+Cl]-					4	5	0	0
nHILIC_308.0988_7.7	negative	HILIC	308.099	7.7	C11H19NO9	C11H19NO9	[M-H]-					4	6	0	0
nHILIC_236.0927_4.2	negative	HILIC	236.093	4.2	C12H15NO4	C12H15NO4	[M-H]-					4	5	0	0
nHILIC_333.0941_3.7	negative	HILIC	333.094	3.7	C12H18N2O9	C12H18N2O9	[M-H]-					4	3	0	0
nHILIC_316.1168_10.6	negative	HILIC	316.117	10.6	C12H19N3O7	C12H19N3O7	[M-H]-					4	5	0	0
nHILIC_345.0943_3.5	negative	HILIC	345.094	3.5	C13H18N2O9	C13H18N2O9	[M-H]-					4	3	1	0
nHILIC_401.0759_7.6	negative	HILIC	401.076	7.6	C13H22O12S	C13H22O12S	[M-H]-					4	4	0	0
nHILIC_379.069_7.6	negative	HILIC	379.069	7.6	C18H12N4O6	C18H12N4O6	[M-H]-					4	2	0	0
nHILIC_361.1255_3.5	negative	HILIC	361.125	3.5	C14H22N2O9	C14H22N2O9	[M-H]-					4	3	0	0
nHILIC_466.1238_8.8	negative	HILIC	466.124	8.8	C14H29NO14S	C14H29NO14S	[M-H]-					4	3	1	0
nHILIC_361.1142_6.2	negative	HILIC	361.114	6.2	C15H22O10	C15H22O10	[M-H]-					4	3	0	0
nHILIC_459.1408_2.2	negative	HILIC	459.141	2.2	C22H24N2O9	C22H24N2O9	[M-H]-					4	1	0	0
nHILIC_447.2753_7.2	negative	HILIC	447.275	7.2	C26H40O6	C26H40O6	[M-H]-					4	6	0	0
nHILIC_459.3479_2	negative	HILIC	459.348	2	C29H48O4	C29H48O4	[M-H]-					4	6	1	0
nHILIC_152.9958_7.8	negative	HILIC	152.996	7.8	C3H7O5P	C3H7O5P	[M-H]-					4	5	1	0
nHILIC_85.0295_7.7	negative	HILIC	85.0295	7.7	C4H6O2	C4H6O2	[M-H]-					4	4	0	0
nHILIC_132.0303_8.4	negative	HILIC	132.03	8.4	C4H7NO4	C4H7NO4	[M-H]-					4	4	0	0
nHILIC_119.0349_5.8	negative	HILIC	119.035	5.8	C4H8O4(1)	C4H8O4	[M-H]-					4	4	0	0
nHILIC_119.0349_5.9	negative	HILIC	119.035	5.9	C4H8O4(2)	C4H8O4	[M-H]-					4	1	0	0
nHILIC_149.0455_8.2	negative	HILIC	149.046	8.2	C5H10O5	C5H10O5	[M-H]-					4	4	1	0
nHILIC_145.0143_8.2	negative	HILIC	145.014	8.2	C5H6O5	C5H6O5	[M-H]-					4	2	0	0
nHILIC_160.0251_10.4	negative	HILIC	160.025	10.4	C5H7NO5	C5H7NO5	[M-H]-					4	4	0	0
nHILIC_147.0298_10.3	negative	HILIC	147.03	10.3	C5H8O5(1)	C5H8O5	[M-H]-					4	5	0	0
nHILIC_147.0298_10.5	negative	HILIC	147.03	10.5	C5H8O5(2)	C5H8O5	[M-H]-					4	5	0	0
nHILIC_146.0278_5.2	negative	HILIC	146.028	5.2	C8H5NO2	C8H5NO2	[M-H]-					4	4	0	0
nHILIC_173.0567_7.6	negative	HILIC	173.057	7.6	C6H10N2O4	C6H10N2O4	[M-H]-					4	4	0	0
nHILIC_177.0227_3.7	negative	HILIC	177.023	3.7	C6H10O4S	C6H10O4S	[M-H]-					4	4	0	0
nHILIC_177.0405_7.8	negative	HILIC	177.041	7.8	C6H10O6	C6H10O6	[M-H]-					4	5	0	0
nHILIC_160.0616_8.7	negative	HILIC	160.062	8.7	C6H11NO4(2)	C6H11NO4	[M-H]-					4	6	0	0
nHILIC_147.0663_3.4	negative	HILIC	147.066	3.4	C6H12O4	C6H12O4	[M-H]-					4	5	0	1
nHILIC_163.0612_4.8	negative	HILIC	163.061	4.8	C6H12O5	C6H12O5	[M-H]-					4	3	0	0
nHILIC_165.0768_3.7	negative	HILIC	165.077	3.7	C6H14O5	C6H14O5	[M-H]-					4	3	1	1
nHILIC_181.0718_3.8	negative	HILIC	181.072	3.8	C6H14O6	C6H14O6	[M-H]-					4	5	0	1
nHILIC_254.9817_11	negative	HILIC	254.982	11	C6H8O9S	C6H8O9S	[M-H]-					4	2	0	1
nHILIC_189.0405_7.3	negative	HILIC	189.041	7.3	C7H10O6	C7H10O6	[M-H]-					4	4	0	0
nHILIC_171.0776_7.8	negative	HILIC	171.078	7.8	C7H12N2O3	C7H12N2O3	[M-H]-					4	5	0	0
nHILIC_187.0725_10.8	negative	HILIC	187.072	10.8	C7H12N2O4(2)	C7H12N2O4	[M-H]-					4	3	0	0
nHILIC_207.051_8.4	negative	HILIC	207.051	8.4	C7H12O7	C7H12O7	[M-H]-					4	5	0	0
nHILIC_189.0882_10.7	negative	HILIC	189.088	10.7	C7H14N2O4	C7H14N2O4	[M-H]-					4	5	0	0
nHILIC_121.0295_2.3	negative	HILIC	121.029	2.3	C7H6O2	C7H6O2	[M-H]-					4	5	1	0
nHILIC_195.0523_5	negative	HILIC	195.052	5	C7H8N4O3	C7H8N4O3	[M-H]-					4	1	1	0
nHILIC_183.0774_5.1	negative	HILIC	183.077	5.1	C8H12N2O3	C8H12N2O3	[M-H]-					4	6	0	1
nHILIC_203.0561_8.5	negative	HILIC	203.056	8.5	C8H12O6	C8H12O6	[M-H]-					4	3	0	0
nHILIC_251.052_8.8	negative	HILIC	251.052	8.8	C7H12N2O8	C7H12N2O8	[M-H]-					4	2	0	0
nHILIC_203.1038_10.5	negative	HILIC	203.104	10.5	C8H16N2O4	C8H16N2O4	[M-H]-					4	5	0	0
nHILIC_239.0772_7.7	negative	HILIC	239.077	7.7	C8H16O8	C8H16O8	[M-H]-					4	4	0	1
nHILIC_202.1198_12.9	negative	HILIC	202.12	12.9	C8H17N3O3	C8H17N3O3	[M-H]-					4	4	0	1
nHILIC_229.083_10.7	negative	HILIC	229.083	10.7	C9H14N2O5	C9H14N2O5	[M-H]-					4	5	0	0
nHILIC_245.0777_3.5	negative	HILIC	245.078	3.5	C9H14N2O6	C9H14N2O6	[M-H]-					4	5	0	0
nHILIC_261.0728_10.7	negative	HILIC	261.073	10.7	C9H14N2O7(1)	C9H14N2O7	[M-H]-					4	4	0	0
nHILIC_261.0728_10.9	negative	HILIC	261.073	10.9	C9H14N2O7(2)	C9H14N2O7	[M-H]-					4	2	0	0
nHILIC_216.0705_10.5	negative	HILIC	216.071	10.5	C8H12N2O5	C8H12N2O5	[M-H]-					4	5	0	0
nHILIC_215.1037_7.1	negative	HILIC	215.104	7.1	C9H16N2O4	C9H16N2O4	[M-H]-					4	4	0	1
nHILIC_269.0876_7.6	negative	HILIC	269.088	7.6	C9H18O9	C9H18O9	[M-H]-					4	4	1	0
nHILIC_103.0036_7.8	negative	HILIC	103.004	7.8	C5H8O6	C5H8O6	[M-H-C2H4O2]-					4	5	0	0
nRPLC_194.0458_2.9	negative	RLC	194.046	2.9	Hydroxyhippurate	C9H9NO4	[M-H]-	C07588	HMDB00840	Xenobiotics	Benzoate Metabolism	1	4	0	0
nRPLC_345.2072_9.6	negative	RLC	345.207	9.6	Corticosterone	C21H30O4	[M-H]-	C02140	HMDB01547	Lipid	Corticosteroids	1	1	0	0
nRPLC_129.0555_0.6	negative	RLC	129.055	0.6	4-methyl-2-oxopentanoate|3-Methyl-2-oxovaleric acid	C6H10O3	[M-H]-	C00233|C00671	HMDB00695|HMDB03736	Amino Acid	Leucine, Isoleucine and Valine Metabolism	1	6	0	0
nRPLC_172.0979_2.8	negative	RLC	172.098	2.8	N-Acetylleucine|N-Acetylisoleucine	C8H15NO3	[M-H]-	C02710	HMDB11756|HMDB61684	Amino Acid	Leucine, Isoleucine and Valine Metabolism	1	4	0	0
nRPLC_227.2016_10.1	negative	RLC	227.202	10.1	C14:0 FA (Myristic acid)	C14H28O2	[M-H]-	C06424	HMDB00806	Lipid	Long Chain Fatty Acid	1	5	0	0
nRPLC_253.2172_10.2	negative	RLC	253.217	10.2	C16:1 FA (Palmitoleic acid)	C16H30O2	[M-H]-	C08362	HMDB03229	Lipid	Long Chain Fatty Acid	1	4	0	0
nRPLC_206.0822_3.3	negative	RLC	206.082	3.3	N-Acetyl-L-phenylalanine	C11H13NO3	[M-H]-	C03519	HMDB00512	Amino Acid	Phenylalanine Metabolism	1	4	0	0
nRPLC_301.2173_10.2	negative	RLC	301.217	10.2	C20:5 FA (Eicosapentanoic acid)	C20H30O2	[M-H]-	C06428	HMDB01999	Lipid	Polyunsaturated Fatty Acid (n3 and n6)	1	4	0	1
nRPLC_188.0353_2.9	negative	RLC	188.035	2.9	Kynurenic acid	C10H7NO3	[M-H]-	C01717	HMDB00715	Amino Acid	Tryptophan Metabolism	1	5	0	0
nRPLC_367.1587_8.4	negative	RLC	367.159	8.4	Dehydroisoandrosterone sulfate (DHEA-S)	C19H28O5S	[M-H]-	C04555	HMDB01032	Lipid	Androgenic Steroids	2	6	1	1
nRPLC_163.0765_7.3	negative	RLC	163.077	7.3	2-Phenylbutyric acid	C10H12O2	[M-H]-		HMDB00329	Xenobiotics	Benzoate Metabolism	2	3	0	0
nRPLC_149.0608_4.5	negative	RLC	149.061	4.5	3-Phenylpropionate (hydrocinnamate)	C9H10O2	[M-H]-	C05629	HMDB00764	Xenobiotics	Benzoate Metabolism	2	1	0	0
nRPLC_165.0557_3.2	negative	RLC	165.056	3.2	Dihydro-3-coumaric acid	C9H10O3	[M-H]-	C11457	HMDB00375	Xenobiotics	Benzoate Metabolism	2	3	0	1
nRPLC_199.0976_5.5	negative	RLC	199.098	5.5	C10:1,DC FA (Decenedicarboxylic acid)	C10H16O4	[M-H]-		HMDB00603	Lipid	Fatty Acid, Dicarboxylate	2	4	0	1
nRPLC_201.1133_6.2	negative	RLC	201.113	6.2	C10:0,DC FA (Sebacic acid)	C10H18O4	[M-H]-	C08277	HMDB00792	Lipid	Fatty Acid, Dicarboxylate	2	5	0	0
nRPLC_215.1288_7	negative	RLC	215.129	7	C11:0,DC FA (Undecanedioic acid)	C11H20O4	[M-H]-		HMDB00888	Lipid	Fatty Acid, Dicarboxylate	2	3	0	0
nRPLC_239.0924_7	negative	RLC	239.092	7	3-carboxy-4-methyl-5-propyl-2-furanpropanoate (CMPF)	C12H16O5	[M-H]-		HMDB61112	Lipid	Fatty Acid, Dicarboxylate	2	4	0	0
nRPLC_227.1289_6.8	negative	RLC	227.129	6.8	C12:1,DC FA(1) (Traumatic acid)	C12H20O4	[M-H]-	C16308	HMDB00933	Lipid	Fatty Acid, Dicarboxylate	2	4	0	0
nRPLC_227.1289_7	negative	RLC	227.129	7	C12:1,DC FA(2) (Traumatic acid)	C12H20O4	[M-H]-	C16308	HMDB00933	Lipid	Fatty Acid, Dicarboxylate	2	4	0	0
nRPLC_227.1289_7.2	negative	RLC	227.129	7.2	C12:1,DC FA(3) (Traumatic acid)	C12H20O4	[M-H]-	C16308	HMDB00933	Lipid	Fatty Acid, Dicarboxylate	2	4	0	1
nRPLC_229.1444_7.3	negative	RLC	229.144	7.3	C12:0,DC FA(1) (Dodecanedicarboxylic acid)	C12H22O4	[M-H]-	C02678	HMDB00623	Lipid	Fatty Acid, Dicarboxylate	2	4	0	1
nRPLC_229.1445_7.6	negative	RLC	229.144	7.6	C12:0,DC FA(2) (Dodecanedicarboxylic acid)	C12H22O4	[M-H]-	C02678	HMDB00623	Lipid	Fatty Acid, Dicarboxylate	2	4	0	0
nRPLC_243.1601_7.7	negative	RLC	243.16	7.7	C13:0,DC FA(1) (Tridecanedicarboxylic acid)	C13H24O4	[M-H]-		HMDB02327	Lipid	Fatty Acid, Dicarboxylate	2	4	0	0
nRPLC_243.16_7.8	negative	RLC	243.16	7.8	C13:0,DC FA(2) (Tridecanedicarboxylic acid)	C13H24O4	[M-H]-		HMDB02327	Lipid	Fatty Acid, Dicarboxylate	2	1	0	0
nRPLC_243.16_8	negative	RLC	243.16	8	C13:0,DC FA(3) (Tridecanedicarboxylic acid)	C13H24O4	[M-H]-		HMDB02327	Lipid	Fatty Acid, Dicarboxylate	2	1	0	0
nRPLC_243.1601_8.2	negative	RLC	243.16	8.2	C13:0,DC FA(4) (Tridecanedicarboxylic acid)	C13H24O4	[M-H]-		HMDB02327	Lipid	Fatty Acid, Dicarboxylate	2	6	0	0
nRPLC_257.1758_8.4	negative	RLC	257.176	8.4	C14:0,DC FA(1) (Tetradecanedicarboxylic acid)	C14H26O4	[M-H]-		HMDB00872	Lipid	Fatty Acid, Dicarboxylate	2	1	0	0
nRPLC_257.1758_8.6	negative	RLC	257.176	8.6	C14:0,DC FA(2) (Tetradecanedicarboxylic acid)	C14H26O4	[M-H]-		HMDB00872	Lipid	Fatty Acid, Dicarboxylate	2	4	0	0
nRPLC_285.2071_9.5	negative	RLC	285.207	9.5	C16:0,DC FA (Hexadecanedicarboxylic acid)	C16H30O4	[M-H]-	C19615	HMDB00672	Lipid	Fatty Acid, Dicarboxylate	2	4	0	0
nRPLC_309.2072_9.3	negative	RLC	309.207	9.3	C18:2,DC FA(1) (Octadecadienedicarboxylic acid)	C18H30O4	[M-H]-			Lipid	Fatty Acid, Dicarboxylate	2	3	0	0
nRPLC_309.2048_10.1	negative	RLC	309.205	10.1	C18:2,DC FA(2) (Octadecadienedicarboxylic acid)	C18H30O4	[M-H]-			Lipid	Fatty Acid, Dicarboxylate	2	5	0	0
nRPLC_311.2228_9.6	negative	RLC	311.223	9.6	C18:1,DC FA (Octadecaenedicarboxylic acid)	C18H32O4	[M-H]-			Lipid	Fatty Acid, Dicarboxylate	2	3	0	0
nRPLC_313.2384_10.2	negative	RLC	313.238	10.2	C18:0,DC FA (Octadecanedicarboxylic acid)	C18H34O4	[M-H]-		HMDB00782	Lipid	Fatty Acid, Dicarboxylate	2	5	0	0
nRPLC_333.2073_7.4	negative	RLC	333.207	7.4	C20:4,DC FA	C20H30O4	[M-H]-			Lipid	Fatty Acid, Dicarboxylate	2	1	1	0
nRPLC_187.0976_5.3	negative	RLC	187.098	5.3	C9:0,DC FA (Azelaic acid)	C9H16O4	[M-H]-	C08261	HMDB00784	Lipid	Fatty Acid, Dicarboxylate	2	5	0	0
nRPLC_363.2518_10.7	negative	RLC	363.252	10.7	C22:4,2OH FA (Dihydro-docosatetraenoic acid)	C22H36O4	[M-H]-			Lipid	Fatty Acid, Dihydroxy	2	5	0	0
nRPLC_255.1601_8	negative	RLC	255.16	8	C14:2,2OH FA(1) (Dihydro-tetradecadienoic acid)	C14H24O4	[M-H]-			Lipid	Fatty Acid, Dihydroxy	2	1	0	0
nRPLC_255.1601_8.1	negative	RLC	255.16	8.1	C14:2,2OH FA(2) (Dihydro-tetradecadienoic acid)	C14H24O4	[M-H]-			Lipid	Fatty Acid, Dihydroxy	2	5	0	0
nRPLC_267.1964_9.1	negative	RLC	267.196	9.1	C16:2,OH FA	C16H28O3	[M-H]-			Lipid	Fatty Acid, Dihydroxy	2	4	0	0
nRPLC_343.2853_11.2	negative	RLC	343.285	11.2	C20:0,2OH FA (Dihydroxy-eicosanoic acid)	C20H40O4	[M-H]-		HMDB31923	Lipid	Fatty Acid, Dihydroxy	2	4	0	0
nRPLC_393.3011_10.5	negative	RLC	393.301	10.5	C24:3,2OH (Dihydroxy-Tetracosatrienoic acid)	C24H42O4	[M-H]-			Lipid	Fatty Acid, Dihydroxy	2	6	0	0
nRPLC_297.2435_10.1	negative	RLC	297.243	10.1	C18:1,OH FA (Hydroxy-oleic acid)	C18H34O3	[M-H]-			Lipid	Fatty Acid, Monohydroxy	2	5	0	0
nRPLC_183.1026_5.9	negative	RLC	183.103	5.9	C10:2,OH FA (Hydroxy-decadienoic acid)	C10H16O3	[M-H]-			Lipid	Fatty Acid, Monohydroxy	2	3	0	0
nRPLC_185.1183_6.7	negative	RLC	185.118	6.7	C10:1,OH FA (Hydroxy-decenoic acid)	C10H18O3	[M-H]-		HMDB39533	Lipid	Fatty Acid, Monohydroxy	2	3	0	0
nRPLC_187.1339_7	negative	RLC	187.134	7	C10:0,OH FA(1) (Hydroxycapric acid)	C10H20O3	[M-H]-		HMDB02203	Lipid	Fatty Acid, Monohydroxy	2	4	0	0
nRPLC_187.134_7.4	negative	RLC	187.134	7.4	C10:0,OH FA(2) (Hydroxycapric acid)	C10H20O3	[M-H]-		HMDB02203	Lipid	Fatty Acid, Monohydroxy	2	3	0	0
nRPLC_209.1183_6.3	negative	RLC	209.118	6.3	C12:3,OH FA(1) (Hydroxy-dodecatrienoic acid)	C12H18O3	[M-H]-			Lipid	Fatty Acid, Monohydroxy	2	6	0	0
nRPLC_209.1183_8	negative	RLC	209.118	8	C12:3,OH FA(2) (Hydroxy-dodecatrienoic acid)	C12H18O3	[M-H]-			Lipid	Fatty Acid, Monohydroxy	2	3	0	0
nRPLC_211.1339_10.1	negative	RLC	211.134	10.1	C12:2,OH FA (Hydro-dodecadienoic acid)	C12H20O3	[M-H]-			Lipid	Fatty Acid, Monohydroxy	2	4	0	0
nRPLC_213.1497_7.7	negative	RLC	213.15	7.7	C12:1, OH FA(1) (Hydroxy-dodecenoic acid)	C12H22O3	[M-H]-			Lipid	Fatty Acid, Monohydroxy	2	4	0	0
nRPLC_213.1497_7.4	negative	RLC	213.15	7.4	C12:1, OH FA(2) (Hydroxy-dodecenoic acid)	C12H22O3	[M-H]-			Lipid	Fatty Acid, Monohydroxy	2	6	0	0
nRPLC_215.1653_8.3	negative	RLC	215.165	8.3	C12:0,OH FA (Hydroxydodecanoic acid)	C12H24O3	[M-H]-		HMDB00387	Lipid	Fatty Acid, Monohydroxy	2	4	0	0
nRPLC_237.1496_8.8	negative	RLC	237.15	8.8	C14:3,OH FA (Hydroxy-tetradecatrienoic acid)	C14H22O3	[M-H]-			Lipid	Fatty Acid, Monohydroxy	2	4	0	0
nRPLC_239.1652_8.3	negative	RLC	239.165	8.3	C14:2,OH FA (Hydroxy-tetradecadienoic acid)	C14H24O3	[M-H]-			Lipid	Fatty Acid, Monohydroxy	2	4	0	0
nRPLC_241.1809_9.1	negative	RLC	241.181	9.1	C14:1,OH FA (Hydroxy-tetradecenoic acid)	C14H26O3	[M-H]-			Lipid	Fatty Acid, Monohydroxy	2	4	0	0
nRPLC_243.1964_9.2	negative	RLC	243.196	9.2	C14:0,OH FA (Hydroxy-myristic acid)	C14H28O3	[M-H]-		HMDB02261	Lipid	Fatty Acid, Monohydroxy	2	4	0	0
nRPLC_257.2121_9.9	negative	RLC	257.212	9.9	C15:0,OH FA (Hydroxy-pentadecanoic acid)	C15H30O3	[M-H]-			Lipid	Fatty Acid, Monohydroxy	2	4	0	0
nRPLC_269.2121_9.5	negative	RLC	269.212	9.5	C16:1,OH FA (Hydroxy-palmitoleic acid)	C16H30O3	[M-H]-			Lipid	Fatty Acid, Monohydroxy	2	5	0	0
nRPLC_271.2277_9.5	negative	RLC	271.228	9.5	C16:0,OH FA(1) (Hydroxy-hexadecanoic acid)	C16H32O3	[M-H]-		HMDB10734	Lipid	Fatty Acid, Monohydroxy	2	5	0	0
nRPLC_271.2278_10.2	negative	RLC	271.228	10.2	C16:0,OH FA(2) (Hydroxy-hexadecanoic acid)	C16H32O3	[M-H]-		HMDB10734	Lipid	Fatty Acid, Monohydroxy	2	5	0	0
nRPLC_293.2122_9.5	negative	RLC	293.212	9.5	C18:3,OH FA(1) (Hydroxylinolenic acid)	C18H30O3	[M-H]-		HMDB11108	Lipid	Fatty Acid, Monohydroxy	2	5	0	0
nRPLC_293.2121_9.7	negative	RLC	293.212	9.7	C18:3,OH FA(2) (Hydroxylinolenic acid)	C18H30O3	[M-H]-		HMDB11108	Lipid	Fatty Acid, Monohydroxy	2	5	0	0
nRPLC_295.2279_9.5	negative	RLC	295.228	9.5	9-HODE(1)	C18H32O3	[M-H]-	C14826	HMDB04702	Lipid	Fatty Acid, Monohydroxy	2	5	0	0
nRPLC_295.2279_9.7	negative	RLC	295.228	9.7	9-HODE(2)	C18H32O3	[M-H]-	C14826	HMDB04702	Lipid	Fatty Acid, Monohydroxy	2	5	0	0
nRPLC_299.2591_10.1	negative	RLC	299.259	10.1	C18:0,OH FA (Hydroxy-octadecanoic acid)	C18H36O3	[M-H]-		HMDB10737	Lipid	Fatty Acid, Monohydroxy	2	2	0	0
nRPLC_319.2279_9.6	negative	RLC	319.228	9.6	C20:4,OH FA (HETE)	C20H32O3	[M-H]-		HMDB10222	Lipid	Fatty Acid, Monohydroxy	2	4	0	0
nRPLC_321.2435_10	negative	RLC	321.243	10	C20:3,OH FA (Hydroxy-eicosatrienoic acid)	C20H34O3	[M-H]-		HMDB05045	Lipid	Fatty Acid, Monohydroxy	2	5	0	0
nRPLC_323.2592_10.3	negative	RLC	323.259	10.3	C20:2,OH FA (Hydroxy-eicosadienoic acid)	C20H36O3	[M-H]-			Lipid	Fatty Acid, Monohydroxy	2	5	0	0
nRPLC_343.228_9.6	negative	RLC	343.228	9.6	C22:6,OH FA (Hydroxy-docosahexaenoic acid)	C22H32O3	[M-H]-		HMDB10213	Lipid	Fatty Acid, Monohydroxy	2	4	0	0
nRPLC_397.3688_11.3	negative	RLC	397.369	11.3	C25:0,OH FA (Hydroxy-pentacosanoic acid)	C25H50O3	[M-H]-			Lipid	Fatty Acid, Monohydroxy	2	6	0	0
nRPLC_155.0714_3.6	negative	RLC	155.071	3.6	C8:2,OH FA (Hydroxy-octadienoic acid)	C8H12O3	[M-H]-		HMDB31101	Lipid	Fatty Acid, Monohydroxy	2	5	0	0
nRPLC_157.087_4.9	negative	RLC	157.087	4.9	C8:1,OH FA (Hydroxy-octenoic acid)	C8H14O3	[M-H]-			Lipid	Fatty Acid, Monohydroxy	2	3	0	0
nRPLC_159.1026_5	negative	RLC	159.103	5	C8:0,OH FA(1) (Hydroxyoctanoic acid)	C8H16O3	[M-H]-		HMDB00486	Lipid	Fatty Acid, Monohydroxy	2	5	0	0
nRPLC_159.1027_5.5	negative	RLC	159.103	5.5	C8:0,OH FA(2) (Hydroxyoctanoic acid)	C8H16O3	[M-H]-		HMDB00486	Lipid	Fatty Acid, Monohydroxy	2	3	0	0
nRPLC_171.1027_5.5	negative	RLC	171.103	5.5	C9:1,OH FA (Hydroxy-nonenoic acid)	C9H16O3	[M-H]-			Lipid	Fatty Acid, Monohydroxy	2	5	0	0
nRPLC_329.2335_7.8	negative	RLC	329.233	7.8	C18:1,3OH FA(1) (Trihydroxy-octadecenoic acid)	C18H34O5	[M-H]-	C14835	HMDB04710	Lipid	Fatty Acid, Trihydroxy	2	6	0	0
nRPLC_329.2336_8.1	negative	RLC	329.234	8.1	C18:1,3OH FA(2) (Trihydroxy-octadecenoic acid)	C18H34O5	[M-H]-	C14835	HMDB04710	Lipid	Fatty Acid, Trihydroxy	2	3	0	0
nRPLC_204.0666_4.2	negative	RLC	204.067	4.2	Cinnamoylglycine(1)	C11H11NO3	[M-H]-		HMDB11621	Xenobiotics	Food Component/Plant	2	4	0	0
nRPLC_204.0666_4.7	negative	RLC	204.067	4.7	Cinnamoylglycine(2)	C11H11NO3	[M-H]-		HMDB11621	Xenobiotics	Food Component/Plant	2	6	0	0
nRPLC_131.0713_1.4	negative	RLC	131.071	1.4	(S)-(-)-2-Hydroxyisocaproic acid	C6H12O3	[M-H]-		HMDB00746	Amino Acid	Leucine, Isoleucine and Valine Metabolism	2	6	0	0
nRPLC_211.1704_9.3	negative	RLC	211.17	9.3	C13:1 FA (Tridecenoic acid)	C13H24O2	[M-H]-			Lipid	Long Chain Fatty Acid	2	4	0	0
nRPLC_223.1703_9.2	negative	RLC	223.17	9.2	C14:2 FA (Tetradecadienoic acid)	C14H24O2	[M-H]-		HMDB00560	Lipid	Long Chain Fatty Acid	2	4	0	0
nRPLC_225.1859_9.6	negative	RLC	225.186	9.6	C14:1 FA (Tetradecenoic acid)	C14H26O2	[M-H]-	C08322	HMDB02000	Lipid	Long Chain Fatty Acid	2	4	0	0
nRPLC_235.1703_9.4	negative	RLC	235.17	9.4	C15:3 FA (Pentadecatrienoic acid)	C15H24O2	[M-H]-			Lipid	Long Chain Fatty Acid	2	1	0	0
nRPLC_239.2016_10	negative	RLC	239.202	10	C15:1 FA (Pentadecenoic acid)	C15H28O2	[M-H]-		HMDB29765	Lipid	Long Chain Fatty Acid	2	5	0	0
nRPLC_241.2172_10.4	negative	RLC	241.217	10.4	C15:0 FA (Pentadecanoic acid)	C15H30O2	[M-H]-	C16537	HMDB00826	Lipid	Long Chain Fatty Acid	2	5	0	0
nRPLC_249.1859_9.6	negative	RLC	249.186	9.6	C16:3 FA (Hexadecatrienoic acid)	C16H26O2	[M-H]-			Lipid	Long Chain Fatty Acid	2	4	0	0
nRPLC_251.2015_9.9	negative	RLC	251.202	9.9	C16:2 FA (Hexadecadienoic acid)	C16H28O2	[M-H]-		HMDB00477	Lipid	Long Chain Fatty Acid	2	4	0	0
nRPLC_255.2329_10.6	negative	RLC	255.233	10.6	C16:0 FA (Palmitic acid)	C16H32O2	[M-H]-	C00249	HMDB00220	Lipid	Long Chain Fatty Acid	2	4	0	0
nRPLC_267.2328_10.5	negative	RLC	267.233	10.5	C17:1 FA(1) (Heptadecenoic acid)	C17H32O2	[M-H]-		HMDB60038	Lipid	Long Chain Fatty Acid	2	4	0	0
nRPLC_269.2485_10.9	negative	RLC	269.248	10.9	C17:0 FA (Heptadecanoic acid)	C17H34O2	[M-H]-		HMDB02259	Lipid	Long Chain Fatty Acid	2	4	0	0
nRPLC_281.2485_10.7	negative	RLC	281.248	10.7	C18:1 FA (Oleic acid)	C18H34O2	[M-H]-	C00712	HMDB00207	Lipid	Long Chain Fatty Acid	2	4	0	0
nRPLC_295.2642_11	negative	RLC	295.264	11	C19:1 FA (Nonadecaenoic acid)	C19H36O2	[M-H]-	C00174	HMDB13622	Lipid	Long Chain Fatty Acid	2	4	0	0
nRPLC_297.2799_11.5	negative	RLC	297.28	11.5	C19:0 FA (Nonadecanoic acid)	C19H38O2	[M-H]-	C16535	HMDB00772	Lipid	Long Chain Fatty Acid	2	4	0	0
nRPLC_309.2799_11.3	negative	RLC	309.28	11.3	C20:1 FA (Eicosenoic acid)	C20H38O2	[M-H]-	C16526	HMDB02231	Lipid	Long Chain Fatty Acid	2	4	0	0
nRPLC_311.2954_11.3	negative	RLC	311.295	11.3	C20:0 FA(1) (Arachidic acid)	C20H40O2	[M-H]-	C06425	HMDB02212	Lipid	Long Chain Fatty Acid	2	1	0	0
nRPLC_311.2956_11.9	negative	RLC	311.296	11.9	C20:0 FA(2) (Arachidic acid)	C20H40O2	[M-H]-	C06425	HMDB02212	Lipid	Long Chain Fatty Acid	2	5	0	0
nRPLC_337.3113_12	negative	RLC	337.311	12	C22:1 FA (Catelaidic acid)	C22H42O2	[M-H]-		HMDB02884	Lipid	Long Chain Fatty Acid	2	4	0	0
nRPLC_339.3269_13.1	negative	RLC	339.327	13.1	C22:0 FA (Docosanoic acid)	C22H44O2	[M-H]-	C08281	HMDB00944	Lipid	Long Chain Fatty Acid	2	5	0	0
nRPLC_353.3425_12.8	negative	RLC	353.342	12.8	C23:0 FA (Tricosanoic acid)	C23H46O2	[M-H]-		HMDB01160	Lipid	Long Chain Fatty Acid	2	6	0	0
nRPLC_365.3427_13.2	negative	RLC	365.343	13.2	C24:1 FA (Nervonic acid)	C24H46O2	[M-H]-	C08323	HMDB02368	Lipid	Long Chain Fatty Acid	2	4	0	0
nRPLC_165.0921_6.8	negative	RLC	165.092	6.8	C10:3 FA	C10H14O2	[M-H]-			Lipid	Medium Chain Fatty Acid	2	3	0	0
nRPLC_167.1078_7	negative	RLC	167.108	7	C10:2 FA (Decadienoic acid)	C10H16O2	[M-H]-			Lipid	Medium Chain Fatty Acid	2	4	0	0
nRPLC_169.1234_7.8	negative	RLC	169.123	7.8	C10:1 FA (Decenoic acid)	C10H18O2	[M-H]-		HMDB04980	Lipid	Medium Chain Fatty Acid	2	5	0	0
nRPLC_183.139_8.3	negative	RLC	183.139	8.3	C11:1 FA (Undecenoic acid)	C11H20O2	[M-H]-	C13910	HMDB33724	Lipid	Medium Chain Fatty Acid	2	3	0	0
nRPLC_195.139_8.5	negative	RLC	195.139	8.5	C12:2 FA (Dodecadienoic acid)	C12H20O2	[M-H]-			Lipid	Medium Chain Fatty Acid	2	4	0	0
nRPLC_197.1547_9	negative	RLC	197.155	9	C12:1 FA (Dodecenoic acid)	C12H22O2	[M-H]-		HMDB00529	Lipid	Medium Chain Fatty Acid	2	4	0	0
nRPLC_199.1704_9.3	negative	RLC	199.17	9.3	C12:0 FA (Dodecanoic acid)	C12H24O2	[M-H]-	C02679	HMDB00638	Lipid	Medium Chain Fatty Acid	2	5	0	0
nRPLC_299.2227_9.1	negative	RLC	299.223	9.1	MG(14:1)(1)	C17H32O4	[M-H]-		HMDB11531	Lipid	Monoacylglycerol	2	5	0	0
nRPLC_299.2228_9.5	negative	RLC	299.223	9.5	MG(14:1)(2)	C17H32O4	[M-H]-		HMDB11531	Lipid	Monoacylglycerol	2	3	0	0
nRPLC_299.2228_9.8	negative	RLC	299.223	9.8	MG(14:1)(3)	C17H32O4	[M-H]-		HMDB11531	Lipid	Monoacylglycerol	2	6	0	0
nRPLC_315.2542_9.1	negative	RLC	315.254	9.1	MG(15:0)(1)	C18H36O4	[M-H]-		HMDB11532	Lipid	Monoacylglycerol	2	6	0	0
nRPLC_315.2542_9.3	negative	RLC	315.254	9.3	MG(15:0)(2)	C18H36O4	[M-H]-		HMDB11532	Lipid	Monoacylglycerol	2	3	0	0
nRPLC_315.2542_10.6	negative	RLC	315.254	10.6	MG(15:0)(3)	C18H36O4	[M-H]-		HMDB11532	Lipid	Monoacylglycerol	2	4	0	0
nRPLC_327.2539_10.4	negative	RLC	327.254	10.4	MG(16:1)(1)	C19H36O4	[M-H]-		HMDB11534	Lipid	Monoacylglycerol	2	6	0	0
nRPLC_327.254_10.9	negative	RLC	327.254	10.9	MG(16:1)(2)	C19H36O4	[M-H]-		HMDB11534	Lipid	Monoacylglycerol	2	2	0	0
nRPLC_355.2853_10.8	negative	RLC	355.285	10.8	MG(18:1)	C21H40O4	[M-H]-		HMDB11536	Lipid	Monoacylglycerol	2	6	0	0
nRPLC_375.2545_10.2	negative	RLC	375.255	10.2	MG(20:5)	C23H36O4	[M-H]-		HMDB11550	Lipid	Monoacylglycerol	2	6	0	0
nRPLC_377.2696_10.4	negative	RLC	377.27	10.4	MG(20:4)	C23H38O4	[M-H]-	C13856	HMDB04666	Lipid	Monoacylglycerol	2	6	0	0
nRPLC_385.3322_10.7	negative	RLC	385.332	10.7	MG(20:0)	C23H46O4	[M-H]-		HMDB11542	Lipid	Monoacylglycerol	2	6	0	0
nRPLC_409.3323_11	negative	RLC	409.332	11	MG(22:2)	C25H46O4	[M-H]-		HMDB11553	Lipid	Monoacylglycerol	2	6	0	0
nRPLC_439.3792_10.9	negative	RLC	439.379	10.9	MG(24:1)(1)	C27H52O4	[M-H]-		HMDB11559	Lipid	Monoacylglycerol	2	6	0	0
nRPLC_439.3791_12.8	negative	RLC	439.379	12.8	MG(24:1)(2)	C27H52O4	[M-H]-		HMDB11559	Lipid	Monoacylglycerol	2	3	0	0
nRPLC_441.3948_11.2	negative	RLC	441.395	11.2	MG(24:0)	C27H54O4	[M-H]-		HMDB11558	Lipid	Monoacylglycerol	2	6	0	0
nRPLC_165.0557_2.1	negative	RLC	165.056	2.1	Phenyllactate (PLA)	C9H10O3	[M-H]-	C05607	HMDB00779	Amino Acid	Phenylalanine Metabolism	2	6	0	0
nRPLC_511.3033_10.2	negative	RLC	511.303	10.2	LPG(18:0)	C24H49O9P	[M-H]-			Lipid	Phospholipid Metabolism	2	5	0	0
nRPLC_502.2926_9.9	negative	RLC	502.293	9.9	LPE(20:3)	C25H46NO7P	[M-H]-		HMDB11484	Lipid	Phospholipid Metabolism	2	4	0	0
nRPLC_504.3094_9.7	negative	RLC	504.309	9.7	LPE(20:2)	C25H48NO7P	[M-H]-		HMDB11483	Lipid	Phospholipid Metabolism	2	3	0	0
nRPLC_571.2898_11.2	negative	RLC	571.29	11.2	LPI(16:0)	C25H49O12P	[M-H]-		HMDB61695	Lipid	Phospholipid Metabolism	2	4	0	0
nRPLC_506.3252_10	negative	RLC	506.325	10	LPE(20:1)	C25H50NO7P	[M-H]-		HMDB11482	Lipid	Phospholipid Metabolism	2	3	0	0
nRPLC_508.3405_10.5	negative	RLC	508.341	10.5	LPE(20:0)	C25H52NO7P	[M-H]-		HMDB11481	Lipid	Phospholipid Metabolism	2	5	0	0
nRPLC_526.2935_9.8	negative	RLC	526.293	9.8	LPE(22:5)	C27H46NO7P	[M-H]-		HMDB11494	Lipid	Phospholipid Metabolism	2	4	0	0
nRPLC_528.3086_9.7	negative	RLC	528.309	9.7	LPE(22:4)	C27H48NO7P	[M-H]-		HMDB11493	Lipid	Phospholipid Metabolism	2	4	0	0
nRPLC_597.3053_11.2	negative	RLC	597.305	11.2	LPI(18:1)	C27H51O12P	[M-H]-		HMDB61693	Lipid	Phospholipid Metabolism	2	4	0	0
nRPLC_599.3206_12	negative	RLC	599.321	12	LPI(18:0)	C27H53O12P	[M-H]-		HMDB0240261	Lipid	Phospholipid Metabolism	2	4	0	0
nRPLC_619.2913_10.9	negative	RLC	619.291	10.9	LPI(20:4)	C29H49O12P	[M-H]-		HMDB61690	Lipid	Phospholipid Metabolism	2	4	0	0
nRPLC_275.2015_9.9	negative	RLC	275.202	9.9	C18:4 FA (Octadecatetraenoic acid)	C18H28O2	[M-H]-	C16300	HMDB06547	Lipid	Polyunsaturated Fatty Acid (n3 and n6)	2	4	0	0
nRPLC_277.2172_10.2	negative	RLC	277.217	10.2	C18:3 FA (Linolenic acid)	C18H30O2	[M-H]-	C06427	HMDB01388	Lipid	Polyunsaturated Fatty Acid (n3 and n6)	2	4	0	0
nRPLC_279.2328_10.4	negative	RLC	279.233	10.4	C18:2 FA (Linoleic acid)	C18H32O2	[M-H]-	C01595	HMDB00673	Lipid	Polyunsaturated Fatty Acid (n3 and n6)	2	5	0	0
nRPLC_299.2016_9.7	negative	RLC	299.202	9.7	C20:6 FA (Retinoic acid)	C20H28O2	[M-H]-	C15493	HMDB02369	Lipid	Polyunsaturated Fatty Acid (n3 and n6)	2	6	0	0
nRPLC_303.2329_10.4	negative	RLC	303.233	10.4	C20:4 FA (Arachidonic acid)	C20H32O2	[M-H]-	C00219	HMDB01043	Lipid	Polyunsaturated Fatty Acid (n3 and n6)	2	4	0	1
nRPLC_305.2485_10.6	negative	RLC	305.248	10.6	C20:3 FA (Eicosatrienoic acid)	C20H34O2	[M-H]-	C03242	HMDB02925	Lipid	Polyunsaturated Fatty Acid (n3 and n6)	2	4	0	0
nRPLC_307.2643_10.9	negative	RLC	307.264	10.9	C20:2 FA (Eicosadienoic acid)	C20H36O2	[M-H]-	C16525	HMDB05060	Lipid	Polyunsaturated Fatty Acid (n3 and n6)	2	4	0	0
nRPLC_327.233_10.4	negative	RLC	327.233	10.4	C22:6 FA (Docosahexaenoic acid)	C22H32O2	[M-H]-	C06429	HMDB02183	Lipid	Polyunsaturated Fatty Acid (n3 and n6)	2	4	0	0
nRPLC_329.2487_10.6	negative	RLC	329.249	10.6	C22:5 FA (Docosapentaenoic acid)	C22H34O2	[M-H]-	C16513	HMDB06528	Lipid	Polyunsaturated Fatty Acid (n3 and n6)	2	4	0	0
nRPLC_331.2643_10.8	negative	RLC	331.264	10.8	C22:4 FA (Adrenic acid)	C22H36O2	[M-H]-	C16527	HMDB02226	Lipid	Polyunsaturated Fatty Acid (n3 and n6)	2	4	0	0
nRPLC_333.2801_11.1	negative	RLC	333.28	11.1	C22:3 FA (Docosatrienoic acid)	C22H38O2	[M-H]-		HMDB02823	Lipid	Polyunsaturated Fatty Acid (n3 and n6)	2	4	0	0
nRPLC_335.2956_11.5	negative	RLC	335.296	11.5	C22:2 FA (Docosadienoic acid)	C22H40O2	[M-H]-		HMDB61714	Lipid	Polyunsaturated Fatty Acid (n3 and n6)	2	4	0	0
nRPLC_355.2642_10.8	negative	RLC	355.264	10.8	C24:6 FA (Tetracosahexaenoic acid)	C24H36O2	[M-H]-		HMDB02007	Lipid	Polyunsaturated Fatty Acid (n3 and n6)	2	4	0	0
nRPLC_357.2801_11	negative	RLC	357.28	11	C24:5 FA (Tetracosapentaenoic acid)	C24H38O2	[M-H]-		HMDB06322	Lipid	Polyunsaturated Fatty Acid (n3 and n6)	2	4	0	0
nRPLC_359.2957_11.3	negative	RLC	359.296	11.3	C24:4 FA (Tetracosatetraenoic acid)	C24H40O2	[M-H]-		HMDB06246	Lipid	Polyunsaturated Fatty Acid (n3 and n6)	2	5	0	0
nRPLC_514.2839_9.3	negative	RLC	514.284	9.3	Taurocholic acid	C26H45NO7S	[M-H]-	C05122	HMDB00036	Lipid	Primary Bile Acid Metabolism	2	3	0	0
nRPLC_397.2056_9.4	negative	RLC	397.206	9.4	Pregnanolone sulfate	C22H27FN4O2	[M-H]-			Lipid	Progestin Steroids	2	6	0	1
nRPLC_263.1288_6.6	negative	RLC	263.129	6.6	gamma-CEHC	C15H20O4	[M-H]-		HMDB01931	Cofactors and Vitamins	Tocopherol Metabolism	2	4	0	0
nRPLC_187.007_1.7	negative	RLC	187.007	1.7	p-Cresol sulfate	C7H8O4S	[M-H]-		HMDB11635	Amino Acid	Tyrosine Metabolism	2	4	0	0
nRPLC_165.0417_1.6	negative	RLC	165.042	1.6	1-Methylxanthine	C6H6N4O2	[M-H]-	C16358	HMDB10738	Xenobiotics	Xanthine Metabolism	2	1	0	0
nRPLC_369.1744_9	negative	RLC	369.174	9	Androsterone sulfate	C19H30O5S	[M-H]-		HMDB02759	Lipid	Androgenic Steroids	2	6	0	1
nRPLC_391.2855_9.1	negative	RLC	391.286	9.1	Chenodeoxycholic Acid(1)	C24H40O4	[M-H]-		HMDB00518	Lipid	Primary Bile Acid Metabolism	2	5	0	0
nRPLC_391.2856_9.3	negative	RLC	391.286	9.3	Chenodeoxycholic Acid(2)	C24H40O4	[M-H]-		HMDB00518	Lipid	Primary Bile Acid Metabolism	2	4	0	0
nRPLC_407.2803_9	negative	RLC	407.28	9	Cholic Acid	C24H40O5	[M-H]-		HMDB00619	Lipid	Primary Bile Acid Metabolism	2	5	0	0
nRPLC_391.2855_9.6	negative	RLC	391.286	9.6	Chenodeoxycholic Acid	C24H40O4	[M-H]-		HMDB00518	Lipid	Secondary Bile Acid Metabolism	2	1	0	0
nRPLC_498.289_10.2	negative	RLC	498.289	10.2	Tauroursodeoxycholic acid	C26H45NO6S	[M-H]-		HMDB00874	Lipid	Secondary Bile Acid Metabolism	2	3	0	0
nRPLC_263.1036_2.5	negative	RLC	263.104	2.5	alpha-N-Phenylacetyl-L-glutamine	C13H16N2O4	[M-H]-	C04148	HMDB06344	Peptide	Acetylated Peptides	3	4	0	1
nRPLC_383.1535_7.4	negative	RLC	383.154	7.4	16a-hydroxy DHEA 3-sulfate	C19H28O6S	[M-H]-			Lipid	Androgenic Steroids	3	6	0	1
nRPLC_371.189_8.8	negative	RLC	371.189	8.8	5alpha-Androstan-3alpha,17alpha-diol monosulfate(1)	C23H24N4O	[M-H]-			Lipid	Androgenic Steroids	3	6	1	0
nRPLC_371.1889_9.3	negative	RLC	371.189	9.3	5alpha-Androstan-3alpha,17alpha-diol monosulfate(2)	C23H24N4O	[M-H]-			Lipid	Androgenic Steroids	3	1	1	0
nRPLC_465.2494_8.1	negative	RLC	465.249	8.1	Androsterone glucuronide(1)	C25H38O8	[M-H]-	C11135	HMDB02829	Lipid	Androgenic Steroids	3	1	1	0
nRPLC_465.2491_8.3	negative	RLC	465.249	8.3	Androsterone glucuronide(2)	C25H38O8	[M-H]-	C11135	HMDB02829	Lipid	Androgenic Steroids	3	6	1	1
nRPLC_467.2649_8.2	negative	RLC	467.265	8.2	5alpha-Androstan-3alpha,17beta-diol 17-glucuronide(1)	C25H40O8	[M-H]-			Lipid	Androgenic Steroids	3	1	0	0
nRPLC_467.2651_8.7	negative	RLC	467.265	8.7	5alpha-Androstan-3alpha,17beta-diol 17-glucuronide(2)	C25H40O8	[M-H]-			Lipid	Androgenic Steroids	3	1	0	0
nRPLC_541.2647_6.6	negative	RLC	541.265	6.6	Tetrahydrocortisol glucuronide	C27H42O11	[M-H]-			Lipid	Androgenic Steroids	3	5	0	0
nRPLC_153.0193_1.5	negative	RLC	153.019	1.5	Dihydroxybenzoic acid	C7H6O4	[M-H]-		HMDB13676	Xenobiotics	Benzoate Metabolism	3	5	0	0
nRPLC_203.0019_1.2	negative	RLC	203.002	1.2	4-methylcatechol sulfate	C7H8O5S	[M-H]-			Xenobiotics	Benzoate Metabolism	3	1	0	0
nRPLC_230.9968_4.1	negative	RLC	230.997	4.1	Methyl-4-hydroxybenzoate sulfate	C8H8O6S	[M-H]-			Xenobiotics	Benzoate Metabolism	3	4	0	0
nRPLC_325.1842_10.6	negative	RLC	325.184	10.6	2-Dodecylbenzenesulfonic acid	C18H30O3S	[M-H]-		HMDB31031	Xenobiotics	Chemical	3	5	0	0
nRPLC_243.0332_5.2	negative	RLC	243.033	5.2	Eugenol sulfate	C10H12O5S	[M-H]-			Xenobiotics	Food Component/Plant	3	6	0	0
nRPLC_283.1086_10.6	negative	RLC	283.109	10.6	gamma-glutamyl-histidine	C16H16N2O3	[M-H]-		HMDB29151	Peptide	Gamma-glutamyl Amino Acid	3	1	0	0
nRPLC_435.2521_9.9	negative	RLC	435.252	9.9	LPA(18:1)	C21H41O7P	[M-H]-	C00416	HMDB07851	Lipid	Phospholipid Metabolism	3	5	0	0
nRPLC_331.1914_6.9	negative	RLC	331.191	6.9	Hydroxyprogesterone	C20H28O4	[M-H]-	C05498	HMDB04031	Lipid	Progestin Steroids	3	6	0	0
nRPLC_399.2209_9.5	negative	RLC	399.221	9.5	5alpha-pregnan-3beta,20beta-diol monosulfate	C21H36O5S	[M-H]-			Lipid	Progestin Steroids	3	6	0	1
nRPLC_495.2961_8.9	negative	RLC	495.296	8.9	Pregnanediol-3-glucuronide	C27H44O8	[M-H]-	C03033	HMDB10318	Lipid	Progestin Steroids	3	6	0	1
nRPLC_411.1271_3.6	negative	RLC	411.127	3.6	N6-Carbamoyl-L-threonyladenosine	C15H20N6O8	[M-H]-		HMDB41623	Nucleotide	Purine Metabolism, Adenine containing	3	5	0	0
nRPLC_512.2682_10.3	negative	RLC	512.268	10.3	Sulfolithocholylglycine	C26H43NO7S	[M-H]-	C11301	HMDB02639	Lipid	Secondary Bile Acid Metabolism	3	1	0	0
nRPLC_567.3185_8.7	negative	RLC	567.318	8.7	Deoxycholic acid 3-glucuronide(1)	C30H48O10	[M-H]-	C03033	HMDB02596	Lipid	Secondary Bile Acid Metabolism	3	1	1	0
nRPLC_567.3185_9	negative	RLC	567.318	9	Deoxycholic acid 3-glucuronide(2)	C30H48O10	[M-H]-	C03033	HMDB02596	Lipid	Secondary Bile Acid Metabolism	3	4	0	0
nRPLC_567.3184_9.5	negative	RLC	567.318	9.5	Deoxycholic acid 3-glucuronide(3)	C30H48O10	[M-H]-	C03033	HMDB02596	Lipid	Secondary Bile Acid Metabolism	3	4	0	0
nRPLC_561.3807_12.3	negative	RLC	561.381	12.3	Cholesterol glucuronide	C33H54O7	[M-H]-	C03033	HMDB10330	Lipid	Sterol	3	1	0	0
nRPLC_283.0823_2.1	negative	RLC	283.082	2.1	p-Cresol glucuronide	C13H16O7	[M-H]-		HMDB11686	Amino Acid	Tyrosine Metabolism	3	4	0	0
nRPLC_481.2442_6.9	negative	RLC	481.244	6.9	11-beta-Hydroxyandrosterone-3-glucuronide	C25H38O9	[M-H]-		HMDB10351	Lipid	Androgenic Steroids	3	1	0	0
nRPLC_539.249_6.8	negative	RLC	539.249	6.8	Tetrahydroaldosterone-3-glucuronide	C27H40O11	[M-H]-		HMDB10357	Lipid	Androgenic Steroids	3	5	0	0
nRPLC_389.2698_9.2	negative	RLC	389.27	9.2	Ketodeoxycholic acid(1)	C24H38O4	[M-H]-		HMDB00328	Lipid	Secondary Bile Acid Metabolism	3	4	0	0
nRPLC_389.2699_9.5	negative	RLC	389.27	9.5	Ketodeoxycholic acid(2)	C24H38O4	[M-H]-		HMDB00328	Lipid	Secondary Bile Acid Metabolism	3	1	0	0
nRPLC_389.2703_10.3	negative	RLC	389.27	10.3	Ketodeoxycholic acid(3)	C24H38O4	[M-H]-		HMDB00328	Lipid	Secondary Bile Acid Metabolism	3	6	0	0
nRPLC_455.2472_10.9	negative	RLC	455.247	10.9	Sulfolithocholic acid	C24H40O6S	[M-H]-		HMDB00907	Lipid	Secondary Bile Acid Metabolism	3	1	0	0
nRPLC_471.2421_9.5	negative	RLC	471.242	9.5	Chenodeoxycholic acid 3-sulfate(1)	C24H40O7S	[M-H]-		HMDB02586	Lipid	Secondary Bile Acid Metabolism	3	4	0	0
nRPLC_471.242_10.1	negative	RLC	471.242	10.1	Chenodeoxycholic acid 3-sulfate(2)	C24H40O7S	[M-H]-		HMDB02586	Lipid	Secondary Bile Acid Metabolism	3	1	0	0
nRPLC_429.301_10.2	negative	RLC	429.301	10.2	7-alpha-hydroxy-3-oxo-4-cholestenoate (7-Hoca)	C27H42O4	[M-H]-	C17337	HMDB12458	Lipid	Sterol	3	5	0	0
nRPLC_200.1293_5.8	negative	RLC	200.129	5.8	C10H19NO3	C10H19NO3	[M-H]-					4	5	0	0
nRPLC_209.0806_5.3	negative	RLC	209.081	5.3	C11H14O4(1)	C11H14O4	[M-H]-					4	4	0	0
nRPLC_209.082_5.7	negative	RLC	209.082	5.7	C11H14O4(2)	C11H14O4	[M-H]-					4	1	0	0
nRPLC_281.1734_9.3	negative	RLC	281.173	9.3	C12H22N6O2	C12H22N6O2	[M-H]-					4	5	0	0
nRPLC_241.1445_7.6	negative	RLC	241.144	7.6	C13H22O4	C13H22O4	[M-H]-					4	4	0	0
nRPLC_229.0869_7	negative	RLC	229.087	7	C14H14O3	C14H14O3	[M-H]-					4	4	0	0
nRPLC_267.1237_8.1	negative	RLC	267.124	8.1	C14H20O5(4)	C14H20O5	[M-H]-					4	4	0	0
nRPLC_255.1139_6.2	negative	RLC	255.114	6.2	C15H16N2O2	C15H16N2O2	[M-H]-					4	1	0	0
nRPLC_265.1443_8.1	negative	RLC	265.144	8.1	C15H22O4	C15H22O4	[M-H]-					4	3	0	0
nRPLC_281.1393_8.8	negative	RLC	281.139	8.8	C15H22O5(2)	C15H22O5	[M-H]-					4	1	0	0
nRPLC_297.1344_7.2	negative	RLC	297.134	7.2	C15H22O6	C15H22O6	[M-H]-					4	1	0	0
nRPLC_331.1764_7	negative	RLC	331.176	7	C16H28O7	C16H28O7	[M-H]-					4	1	0	0
nRPLC_284.2231_9.6	negative	RLC	284.223	9.6	C16H31NO3	C16H31NO3	[M-H]-					4	5	0	0
nRPLC_317.1144_5.7	negative	RLC	317.114	5.7	C16H18N2O5	C16H18N2O5	[M-H]-					4	1	0	0
nRPLC_419.0637_7	negative	RLC	419.064	7	C20H12N4O7	C20H12N4O7	[M-H]-					4	1	0	0
nRPLC_371.109_8.1	negative	RLC	371.109	8.1	C15H20N2O9	C15H20N2O9	[M-H]-					4	4	0	0
nRPLC_329.1759_6.9	negative	RLC	329.176	6.9	C20H26O4	C20H26O4	[M-H]-					4	6	0	0
nRPLC_415.1976_7.2	negative	RLC	415.198	7.2	C20H32O9	C20H32O9	[M-H]-					4	4	0	0
nRPLC_421.2266_11.3	negative	RLC	421.227	11.3	C20H38O7S	C20H38O7S	[M-H]-					4	6	0	0
nRPLC_447.0949_8.1	negative	RLC	447.095	8.1	C21H20O11	C21H20O11	[M-H]-					4	4	0	0
nRPLC_347.2229_9.8	negative	RLC	347.223	9.8	C21H32O4	C21H32O4	[M-H]-					4	1	0	0
nRPLC_413.2004_8.7	negative	RLC	413.2	8.7	C21H34O6S	C21H34O6S	[M-H]-					4	6	0	1
nRPLC_419.2076_6.9	negative	RLC	419.208	6.9	C23H32O7	C23H32O7	[M-H]-					4	2	0	0
nRPLC_407.2441_8.7	negative	RLC	407.244	8.7	C23H36O6(1)	C23H36O6	[M-H]-					4	3	0	0
nRPLC_407.2414_10.2	negative	RLC	407.241	10.2	C23H36O6(2)	C23H36O6	[M-H]-					4	4	0	1
nRPLC_351.3269_12	negative	RLC	351.327	12	C23H44O2	C23H44O2	[M-H]-					4	6	0	0
nRPLC_433.317_9.9	negative	RLC	433.317	9.9	C23H46O7	C23H46O7	[M-H]-					4	6	0	0
nRPLC_432.193_8.7	negative	RLC	432.193	8.7	C25H27N3O4	C25H27N3O4	[M-H]-					4	1	0	0
nRPLC_495.2233_6	negative	RLC	495.223	6	C25H36O10	C25H36O10	[M-H]-					4	1	1	0
nRPLC_527.2128_7	negative	RLC	527.213	7	C25H36O12	C25H36O12	[M-H]-					4	4	0	0
nRPLC_433.2595_10.9	negative	RLC	433.26	10.9	C25H38O6	C25H38O6	[M-H]-					4	5	1	0
nRPLC_451.1772_9	negative	RLC	451.177	9	C19H28N6O5S	C19H28N6O5S	[M-H]-					4	6	0	0
nRPLC_505.2075_8.1	negative	RLC	505.207	8.1	C26H34O10	C26H34O10	[M-H]-					4	1	0	0
nRPLC_507.2232_8.8	negative	RLC	507.223	8.8	C26H36O10	C26H36O10	[M-H]-					4	1	0	0
nRPLC_513.2701_8.4	negative	RLC	513.27	8.4	C26H42O10	C26H42O10	[M-H]-					4	1	0	0
nRPLC_417.3011_10.6	negative	RLC	417.301	10.6	C26H42O4	C26H42O4	[M-H]-					4	6	0	0
nRPLC_435.3115_10.3	negative	RLC	435.312	10.3	C26H44O5(1)	C26H44O5	[M-H]-					4	6	0	0
nRPLC_435.3113_10.5	negative	RLC	435.311	10.5	C26H44O5(2)	C26H44O5	[M-H]-					4	6	0	0
nRPLC_499.291_8.5	negative	RLC	499.291	8.5	C26H44O9	C26H44O9	[M-H]-					4	1	0	0
nRPLC_453.3223_9.7	negative	RLC	453.322	9.7	C26H46O6(1)	C26H46O6	[M-H]-					4	6	0	0
nRPLC_453.3216_9.9	negative	RLC	453.322	9.9	C26H46O6(2)	C26H46O6	[M-H]-					4	6	0	0
nRPLC_439.3429_10.7	negative	RLC	439.343	10.7	C26H48O5	C26H48O5	[M-H]-					4	6	0	0
nRPLC_469.2264_9.4	negative	RLC	469.226	9.4	C27H34O7	C27H34O7	[M-H]-					4	4	0	0
nRPLC_443.2797_10.4	negative	RLC	443.28	10.4	C19H44N2O7S	C19H44N2O7S	[M-H]-					4	5	0	0
nRPLC_399.3271_11	negative	RLC	399.327	11	C27H44O2	C27H44O2	[M-H]-					4	6	0	0
nRPLC_415.3217_11.2	negative	RLC	415.322	11.2	C27H44O3(3)	C27H44O3	[M-H]-					4	1	0	0
nRPLC_431.3167_10.1	negative	RLC	431.317	10.1	C27H44O4	C27H44O4	[M-H]-					4	6	0	0
nRPLC_463.3061_10.1	negative	RLC	463.306	10.1	C27H44O6	C27H44O6	[M-H]-					4	6	0	0
nRPLC_433.3324_11.1	negative	RLC	433.332	11.1	C27H46O4	C27H46O4	[M-H]-					4	6	0	0
nRPLC_435.3482_11.1	negative	RLC	435.348	11.1	C27H48O4	C27H48O4	[M-H]-					4	6	0	0
nRPLC_451.3425_10.7	negative	RLC	451.342	10.7	C27H48O5	C27H48O5	[M-H]-					4	6	0	0
nRPLC_501.1737_7	negative	RLC	501.174	7	C30H30O5S	C30H30O5S	[M-H]-					4	1	0	0
nRPLC_443.3165_10.8	negative	RLC	443.317	10.8	C28H44O4	C28H44O4	[M-H]-					4	6	1	0
nRPLC_445.3324_11	negative	RLC	445.332	11	C28H46O4(1)	C28H46O4	[M-H]-					4	6	0	0
nRPLC_445.3324_11.2	negative	RLC	445.332	11.2	C28H46O4(2)	C28H46O4	[M-H]-					4	6	0	0
nRPLC_461.3268_10.7	negative	RLC	461.327	10.7	C28H46O5	C28H46O5	[M-H]-					4	6	0	0
nRPLC_447.3483_11.2	negative	RLC	447.348	11.2	C28H48O4	C28H48O4	[M-H]-					4	6	0	0
nRPLC_463.3427_10.8	negative	RLC	463.343	10.8	C28H48O5	C28H48O5	[M-H]-					4	6	0	0
nRPLC_449.364_11.4	negative	RLC	449.364	11.4	C28H50O4	C28H50O4	[M-H]-					4	6	0	0
nRPLC_471.3473_11.1	negative	RLC	471.347	11.1	C30H48O4	C30H48O4	[M-H]-					4	6	0	0
nRPLC_487.3418_10.7	negative	RLC	487.342	10.7	C30H48O5(1)	C30H48O5	[M-H]-					4	6	0	0
nRPLC_487.3413_10.9	negative	RLC	487.341	10.9	C30H48O5(2)	C30H48O5	[M-H]-					4	6	0	0
nRPLC_473.3633_11.4	negative	RLC	473.363	11.4	C30H50O4	C30H50O4	[M-H]-					4	6	0	0
nRPLC_489.3585_10.8	negative	RLC	489.358	10.8	C30H50O5	C30H50O5	[M-H]-					4	6	0	0
nRPLC_565.3027_8.8	negative	RLC	565.303	8.8	C30H46O10	C30H46O10	[M-H]-					4	4	0	1
nRPLC_507.3684_10.6	negative	RLC	507.368	10.6	C30H52O6(1)	C30H52O6	[M-H]-					4	6	0	0
nRPLC_507.368_10.7	negative	RLC	507.368	10.7	C30H52O6(2)	C30H52O6	[M-H]-					4	6	0	0
nRPLC_577.3754_11.6	negative	RLC	577.375	11.6	C33H54O8	C33H54O8	[M-H]-					4	1	0	0
nRPLC_591.3911_11.9	negative	RLC	591.391	11.9	C34H56O8	C34H56O8	[M-H]-					4	1	0	0
nRPLC_561.415_11.3	negative	RLC	561.415	11.3	C34H58O6	C34H58O6	[M-H]-					4	6	0	0
nRPLC_585.4872_10.7	negative	RLC	585.487	10.7	C38H66O4	C38H66O4	[M-H]-					4	5	0	0
nRPLC_187.0975_10.3	negative	RLC	187.097	10.3	C9H16O4	C9H16O4	[M-H]-					4	4	0	0
nRPLC_194.0457_1.1	negative	RLC	194.046	1.1	C9H9NO4	C9H9NO4	[M-H]-					4	1	0	0
nRPLC_211.0976_5	negative	RLC	211.098	5	C12H16O6	C12H16O6	[M-H-CO2]-					4	4	0	0
pHILIC_180.0864_7.5	positive	HILIC	180.086	7.5	Glucosamine|Galactosamine	C6H13NO5	[M+H]+	C00329	HMDB01514	Carbohydrate	Aminosugar Metabolism	1	4	0	0
pHILIC_184.0943_9.8	positive	HILIC	184.094	9.8	L-Carnitine	C7H15NO3	[M+Na]+	C00318	HMDB00062	Lipid	Carnitine Metabolism	1	5	0	0
pHILIC_143.0814_8.5	positive	HILIC	143.081	8.5	Ectoine	C6H10N2O2	[M+H]+	C06231		Xenobiotics	Chemical	1	1	0	0
pHILIC_114.066_2.6	positive	HILIC	114.066	2.6	Creatinine	C4H7N3O	[M+H]+	C00791	HMDB00562	Amino Acid	Creatine Metabolism	1	1	1	0
pHILIC_132.0766_9	positive	HILIC	132.077	9	Creatine	C4H9N3O2	[M+H]+	C00300	HMDB00064	Amino Acid	Creatine Metabolism	1	5	0	0
pHILIC_218.1382_7.4	positive	HILIC	218.138	7.4	C3:0 AC (Propionylcarnitine)	C10H19NO4	[M+H]+	C03017	HMDB00824	Lipid	Fatty Acid Metabolism(Acyl Carnitine)	1	5	0	0
pHILIC_204.1227_8.2	positive	HILIC	204.123	8.2	L-Acetylcarnitine	C9H17NO4	[M+H]+	C02571	HMDB00201	Lipid	Fatty Acid Metabolism(Acyl Carnitine)	1	4	0	0
pHILIC_118.086_7.2	positive	HILIC	118.086	7.2	Betaine	C5H11NO2	[M+H]+	C00719	HMDB00043	Amino Acid	Glycine, Serine and Threonine Metabolism	1	5	0	0
pHILIC_141.0657_8.3	positive	HILIC	141.066	8.3	Methylimidazoleacetic acid	C6H8N2O2	[M+H]+	C05828	HMDB02820	Amino Acid	Histidine Metabolism	1	1	0	0
pHILIC_170.0923_8.6	positive	HILIC	170.092	8.6	1-Methylhistidine	C7H11N3O2	[M+H]+	C01152	HMDB00001	Amino Acid	Histidine Metabolism	1	1	0	1
pHILIC_130.0861_7.7	positive	HILIC	130.086	7.7	Pipecolic acid	C6H11NO2	[M+H]+	C00408	HMDB00070	Amino Acid	Lysine Metabolism	1	2	0	0
pHILIC_147.1125_16	positive	HILIC	147.113	16	L-Lysine	C6H14N2O2	[M+H]+	C00047	HMDB00182	Amino Acid	Lysine Metabolism	1	6	0	0
pHILIC_189.1595_18.2	positive	HILIC	189.16	18.2	N6,N6,N6-Trimethyl-L-lysine	C9H20N2O2	[M+H]+	C03793	HMDB01325	Amino Acid	Lysine Metabolism	1	1	0	0
pHILIC_150.0581_7	positive	HILIC	150.058	7	L-Methionine	C5H11NO2S	[M+H]+	C00073	HMDB00696	Amino Acid	Methionine, Cysteine, SAM and Taurine Metabolism	1	2	0	0
pHILIC_166.0529_7.1	positive	HILIC	166.053	7.1	Methionine sulfoxide	C5H11NO3S	[M+H]+		HMDB02005	Amino Acid	Methionine, Cysteine, SAM and Taurine Metabolism	1	2	0	0
pHILIC_138.0547_7.3	positive	HILIC	138.055	7.3	Trigonelline ( N'-methylnicotinate)	C7H7NO2	[M+H]+	C01004	HMDB00875	Cofactors and Vitamins	Nicotinate and Nicotinamide Metabolism	1	1	1	0
pHILIC_166.0859_6.3	positive	HILIC	166.086	6.3	L-Phenylalanine	C9H11NO2	[M+H]+	C00079	HMDB00159	Amino Acid	Phenylalanine Metabolism	1	2	0	1
pHILIC_104.1068_6.7	positive	HILIC	104.107	6.7	Choline	C5H13NO	[M+H]+	C00114	HMDB00097	Lipid	Phospholipid Metabolism	1	4	0	0
pHILIC_137.0456_3.4	positive	HILIC	137.046	3.4	Hypoxanthine	C5H4N4O	[M+H]+	C00262	HMDB00157	Nucleotide	Purine Metabolism, (Hypo)Xanthine/Inosine containing	1	5	0	0
pHILIC_169.0354_8.3	positive	HILIC	169.035	8.3	Uric acid	C5H4N4O3	[M+H]+	C00366	HMDB00289	Nucleotide	Purine Metabolism, (Hypo)Xanthine/Inosine containing	1	4	0	0
pHILIC_209.0916_6.4	positive	HILIC	209.092	6.4	L-Kynurenine	C10H12N2O3	[M+H]+	C00328	HMDB00684	Amino Acid	Tryptophan Metabolism	1	5	0	0
pHILIC_182.0809_7.7	positive	HILIC	182.081	7.7	L-Tyrosine	C9H11NO3	[M+H]+	C00082	HMDB00158	Amino Acid	Tyrosine Metabolism	1	2	0	0
pHILIC_133.0969_16.2	positive	HILIC	133.097	16.2	Ornithine	C5H12N2O2	[M+H]+	C00077	HMDB03374	Amino Acid	Urea cycle; Arginine and Proline Metabolism	1	1	0	0
pHILIC_116.0705_7.9	positive	HILIC	116.07	7.9	L-Proline	C5H9NO2	[M+H]+	C00148	HMDB00162	Amino Acid	Urea cycle; Arginine and Proline Metabolism	1	4	0	0
pHILIC_132.0654_8.8	positive	HILIC	132.065	8.8	4-HydroxyProline	C5H9NO3	[M+H]+	C01157	HMDB00725	Amino Acid	Urea cycle; Arginine and Proline Metabolism	1	3	0	0
pHILIC_175.1188_15.2	positive	HILIC	175.119	15.2	L-Arginine	C6H14N4O2	[M+H]+	C00062	HMDB00517	Amino Acid	Urea cycle; Arginine and Proline Metabolism	1	5	0	0
pHILIC_216.1227_8.9	positive	HILIC	216.123	8.9	C3:1 AC (Propenoylcarnitine)	C10H17NO4	[M+H]+		HMDB13124	Lipid	Fatty Acid Metabolism(Acyl Carnitine)	2	3	0	0
pHILIC_258.1692_6.2	positive	HILIC	258.169	6.2	C6:1 AC (Hexenoylcarnitine)	C13H23NO4	[M+H]+		HMDB13161	Lipid	Fatty Acid Metabolism(Acyl Carnitine)	2	4	0	0
pHILIC_304.2108_6.5	positive	HILIC	304.211	6.5	C8:0,OH AC (Hydroxyoctanoyl carnitine)	C15H29NO5	[M+H]+		HMDB61634	Lipid	Fatty Acid Metabolism(Acyl Carnitine)	2	4	0	0
pHILIC_360.2733_6.2	positive	HILIC	360.273	6.2	C18:0,OH AC (Hydroxylauroylcarnitine)	C19H37NO5	[M+H]+		HMDB13164	Lipid	Fatty Acid Metabolism(Acyl Carnitine)	2	4	0	0
pHILIC_162.0581_4.2	positive	HILIC	162.058	4.2	S-Allylcysteine	C6H11NO2S	[M+H]+	C16759	HMDB34323	Xenobiotics	Food Component/Plant	2	6	0	0
pHILIC_144.1017_6.8	positive	HILIC	144.102	6.8	Proline betaine	C7H13NO2	[M+H]+	C10172	HMDB04827	Xenobiotics	Food Component/Plant	2	5	0	0
pHILIC_134.0599_3.2	positive	HILIC	134.06	3.2	Oxindole	C8H7NO	[M+H]+	C12312		Xenobiotics	Food Component/Plant	2	4	0	0
pHILIC_261.1437_8.8	positive	HILIC	261.144	8.8	gamma-glutamyl-L-isoleucine |gamma-glutamyl-L-leucine	C11H20N2O5	[M+H]+		HMDB11170|HMDB11171	Peptide	Gamma-glutamyl Amino Acid	2	2	0	0
pHILIC_198.0874_8.1	positive	HILIC	198.087	8.1	N-Acetylhistidine	C8H11N3O3	[M+H]+	C02997	HMDB32055	Amino Acid	Histidine Metabolism	2	4	0	0
pHILIC_325.1595_16.9	positive	HILIC	325.159	16.9	Galactosylhydroxylysine	C12H24N2O8	[M+H]+	C05547	HMDB00600	Amino Acid	Lysine Metabolism	2	5	1	0
pHILIC_487.2123_17	positive	HILIC	487.212	17	Glucosylgalactosyl hydroxylysine	C18H34N2O13	[M+H]+		HMDB00585	Amino Acid	Lysine Metabolism	2	5	1	0
pHILIC_161.1282_16.5	positive	HILIC	161.128	16.5	Ne-Methyl-Lysine	C7H16N2O2	[M+H]+	C02728	HMDB02038	Amino Acid	Lysine Metabolism	2	3	0	0
pHILIC_850.6639_4.7	positive	HILIC	850.664	4.7	PC(P-42:5)	C50H92NO7P	[M+H]+			Lipid	Phospholipid Metabolism	2	2	0	0
pHILIC_510.3916_6.2	positive	HILIC	510.392	6.2	LPC(O-18:0)	C26H56NO6P	[M+H]+	C04317	HMDB11149	Lipid	Phospholipid Metabolism	2	5	0	0
pHILIC_538.385_5.9	positive	HILIC	538.385	5.9	LPE(22:0)	C27H56NO7P	[M+H]+		HMDB11490	Lipid	Phospholipid Metabolism	2	3	0	0
pHILIC_678.5036_5.3	positive	HILIC	678.504	5.3	PC(28:0)	C36H72NO8P	[M+H]+	C00157	HMDB07866	Lipid	Phospholipid Metabolism	2	5	0	0
pHILIC_704.5208_4.9	positive	HILIC	704.521	4.9	PC(30:1)	C38H74NO8P	[M+H]+	C00157	HMDB07870	Lipid	Phospholipid Metabolism	2	4	0	0
pHILIC_706.5357_5	positive	HILIC	706.536	5	PC(30:0)	C38H76NO8P	[M+H]+	C00157	HMDB07869	Lipid	Phospholipid Metabolism	2	4	0	0
pHILIC_714.5049_4.2	positive	HILIC	714.505	4.2	PE(34:3)	C39H72NO8P	[M+H]+	C00350	HMDB08836	Lipid	Phospholipid Metabolism	2	2	0	0
pHILIC_700.525_3.8	positive	HILIC	700.525	3.8	PE(P-34:2)	C39H74NO7P	[M+H]+	C00350	HMDB08984	Lipid	Phospholipid Metabolism	2	2	0	0
pHILIC_716.5209_4	positive	HILIC	716.521	4	PE(34:2)	C39H74NO8P	[M+H]+	C00350	HMDB08835	Lipid	Phospholipid Metabolism	2	1	0	0
pHILIC_718.5359_4.9	positive	HILIC	718.536	4.9	PC(31:1)	C39H76NO8P	[M+H]+	C00157	HMDB07936	Lipid	Phospholipid Metabolism	2	4	0	0
pHILIC_720.5522_5.3	positive	HILIC	720.552	5.3	PC(31:0)	C39H78NO8P	[M+H]+	C00157	HMDB07935	Lipid	Phospholipid Metabolism	2	5	0	0
pHILIC_728.5195_5.3	positive	HILIC	728.519	5.3	PC(32:3)	C40H74NO8P	[M+H]+	C00157	HMDB07875	Lipid	Phospholipid Metabolism	2	4	0	0
pHILIC_714.5405_3.6	positive	HILIC	714.54	3.6	PC(P-32:2)	C40H76NO7P	[M+H]+	C00157	HMDB07930	Lipid	Phospholipid Metabolism	2	2	0	0
pHILIC_730.5383_4.7	positive	HILIC	730.538	4.7	PC(32:2)	C40H76NO8P	[M+H]+	C00157	HMDB07874	Lipid	Phospholipid Metabolism	2	4	0	0
pHILIC_716.5562_5.2	positive	HILIC	716.556	5.2	PC(P-32:1)	C40H78NO7P	[M+H]+	C00157	HMDB07897	Lipid	Phospholipid Metabolism	2	1	1	0
pHILIC_732.5516_5	positive	HILIC	732.552	5	PC(32:1)	C40H78NO8P	[M+H]+	C00157	HMDB07872	Lipid	Phospholipid Metabolism	2	4	0	0
pHILIC_718.5716_5	positive	HILIC	718.572	5	PC(P-32:0)	C40H80NO7P	[M+H]+	C00157	HMDB07896	Lipid	Phospholipid Metabolism	2	4	0	0
pHILIC_734.5659_5	positive	HILIC	734.566	5	PC(32:0)	C40H80NO8P	[M+H]+	C00157	HMDB00564	Lipid	Phospholipid Metabolism	2	4	0	0
pHILIC_738.5051_4.2	positive	HILIC	738.505	4.2	PE(36:5)	C41H72NO8P	[M+H]+	C00350	HMDB08845	Lipid	Phospholipid Metabolism	2	1	0	0
pHILIC_740.5223_4.5	positive	HILIC	740.522	4.5	PC(33:4)	C41H74NO8P	[M+H]+	C00157	HMDB07943	Lipid	Phospholipid Metabolism	2	1	0	0
pHILIC_742.5364_4.1	positive	HILIC	742.536	4.1	PC(33:3)	C41H76NO8P	[M+H]+	C00157	HMDB07941	Lipid	Phospholipid Metabolism	2	2	0	0
pHILIC_744.5535_4.8	positive	HILIC	744.553	4.8	PC(33:2)	C41H78NO8P	[M+H]+	C00157	HMDB07940	Lipid	Phospholipid Metabolism	2	4	0	0
pHILIC_746.5657_4.7	positive	HILIC	746.566	4.7	PC(33:1)	C41H80NO8P	[M+H]+			Lipid	Phospholipid Metabolism	2	4	0	0
pHILIC_748.5828_4.9	positive	HILIC	748.583	4.9	PC(33:0)	C41H82NO8P	[M+H]+	C00157	HMDB07937	Lipid	Phospholipid Metabolism	2	5	0	0
pHILIC_754.5361_5.2	positive	HILIC	754.536	5.2	PC(34:4)	C42H76NO8P	[M+H]+	C00157	HMDB07883	Lipid	Phospholipid Metabolism	2	4	0	0
pHILIC_740.5574_5.2	positive	HILIC	740.557	5.2	PC(P-34:3)	C42H78NO7P	[M+H]+	C00157	HMDB08192	Lipid	Phospholipid Metabolism	2	3	0	0
pHILIC_742.5712_4.7	positive	HILIC	742.571	4.7	PC(P-34:2)	C42H80NO7P	[M+H]+	C00157	HMDB08029	Lipid	Phospholipid Metabolism	2	2	0	0
pHILIC_758.5668_4.8	positive	HILIC	758.567	4.8	PC(34:2)	C42H80NO8P	[M+H]+	C00157	HMDB07880	Lipid	Phospholipid Metabolism	2	2	0	0
pHILIC_744.5855_5	positive	HILIC	744.586	5	PC(P-34:1)	C42H82NO7P	[M+H]+			Lipid	Phospholipid Metabolism	2	4	0	0
pHILIC_748.5241_3.4	positive	HILIC	748.524	3.4	PE(O-38:7)	C43H74NO7P	[M+H]+	C00350	HMDB05780	Lipid	Phospholipid Metabolism	2	2	0	0
pHILIC_750.5404_4.6	positive	HILIC	750.54	4.6	PE(P-38:5)	C43H76NO7P	[M+H]+	C00350	HMDB09413	Lipid	Phospholipid Metabolism	2	4	0	0
pHILIC_752.554_4.5	positive	HILIC	752.554	4.5	PE(P-38:4)	C43H78NO7P	[M+H]+			Lipid	Phospholipid Metabolism	2	4	0	0
pHILIC_768.5557_3.8	positive	HILIC	768.556	3.8	PC(35:4)	C43H78NO8P	[M+H]+	C00157	HMDB07949	Lipid	Phospholipid Metabolism	2	2	0	0
pHILIC_772.582_4.8	positive	HILIC	772.582	4.8	PC(35:2)	C43H82NO8P	[M+H]+	C00157	HMDB07946	Lipid	Phospholipid Metabolism	2	2	0	0
pHILIC_778.5352_5.2	positive	HILIC	778.535	5.2	PC(36:6)	C44H76NO8P	[M+H]+	C00157	HMDB07892	Lipid	Phospholipid Metabolism	2	4	0	0
pHILIC_812.5403_5.8	positive	HILIC	812.54	5.8	PS(38:4)	C44H78NO10P	[M+H]+	C02737	HMDB10165	Lipid	Phospholipid Metabolism	2	2	0	0
pHILIC_764.5555_4.2	positive	HILIC	764.556	4.2	PC(P-36:5)	C44H78NO7P	[M+H]+	C00157	HMDB08260	Lipid	Phospholipid Metabolism	2	1	0	0
pHILIC_782.5667_4.7	positive	HILIC	782.567	4.7	PC(36:4)	C44H80NO8P	[M+H]+	C00157	HMDB07889	Lipid	Phospholipid Metabolism	2	4	0	0
pHILIC_786.5967_4.8	positive	HILIC	786.597	4.8	PC(36:2)	C44H84NO8P	[M+H]+	C00157	HMDB08039	Lipid	Phospholipid Metabolism	2	5	0	0
pHILIC_820.6022_4.7	positive	HILIC	820.602	4.7	PS(38:0)	C44H86NO10P	[M+H]+	C02737	HMDB10164	Lipid	Phospholipid Metabolism	2	5	0	0
pHILIC_790.5367_3.6	positive	HILIC	790.537	3.6	PE(40:7)	C45H76NO8P	[M+H]+	C00350	HMDB09045	Lipid	Phospholipid Metabolism	2	2	1	0
pHILIC_776.5563_4.5	positive	HILIC	776.556	4.5	PE(P-40:6)	C45H78NO7P	[M+H]+	C00350	HMDB09644	Lipid	Phospholipid Metabolism	2	5	0	0
pHILIC_792.5514_4.6	positive	HILIC	792.551	4.6	PC(37:6)	C45H78NO8P	[M+H]+	C00157	HMDB07958	Lipid	Phospholipid Metabolism	2	4	0	0
pHILIC_780.5853_4.6	positive	HILIC	780.585	4.6	PE(P-40:4)	C45H82NO7P	[M+H]+			Lipid	Phospholipid Metabolism	2	5	0	0
pHILIC_796.5816_4.7	positive	HILIC	796.582	4.7	PC(37:4)	C45H82NO8P	[M+H]+	C00157	HMDB07955	Lipid	Phospholipid Metabolism	2	4	0	0
pHILIC_798.5994_4.5	positive	HILIC	798.599	4.5	PE(40:3)	C45H84NO8P	[M+H]+	C00350	HMDB09041	Lipid	Phospholipid Metabolism	2	5	0	0
pHILIC_836.543_5	positive	HILIC	836.543	5	PS(40:6)	C46H78NO10P	[M+H]+			Lipid	Phospholipid Metabolism	2	2	0	0
pHILIC_804.5508_4.6	positive	HILIC	804.551	4.6	PC(38:7)	C46H78NO8P	[M+H]+	C00157	HMDB08023	Lipid	Phospholipid Metabolism	2	4	0	0
pHILIC_790.5704_4.6	positive	HILIC	790.57	4.6	PC(P-38:6)	C46H80NO7P	[M+H]+	C00157	HMDB08523	Lipid	Phospholipid Metabolism	2	4	0	0
pHILIC_806.5664_4.6	positive	HILIC	806.566	4.6	PC(38:6)	C46H80NO8P	[M+H]+	C01290	HMDB04866	Lipid	Phospholipid Metabolism	2	4	0	0
pHILIC_792.5869_5.1	positive	HILIC	792.587	5.1	PC(P-38:5)	C46H82NO7P	[M+H]+	C00157	HMDB08457	Lipid	Phospholipid Metabolism	2	5	0	0
pHILIC_810.5971_4.7	positive	HILIC	810.597	4.7	PC(38:4)	C46H84NO8P	[M+H]+	C00157	HMDB07988	Lipid	Phospholipid Metabolism	2	4	0	0
pHILIC_820.5818_4.3	positive	HILIC	820.582	4.3	PE(42:6)	C47H82NO8P	[M+H]+	C00350	HMDB09243	Lipid	Phospholipid Metabolism	2	5	0	0
pHILIC_816.5883_4.6	positive	HILIC	816.588	4.6	PC(P-40:7)	C48H82NO7P	[M+H]+	C00157	HMDB08753	Lipid	Phospholipid Metabolism	2	2	0	0
pHILIC_832.5812_4.7	positive	HILIC	832.581	4.7	PC(40:7)	C48H82NO8P	[M+H]+	C00157	HMDB08090	Lipid	Phospholipid Metabolism	2	4	0	0
pHILIC_818.6023_3.4	positive	HILIC	818.602	3.4	PC(P-40:6)	C48H84NO7P	[M+H]+	C00157	HMDB08687	Lipid	Phospholipid Metabolism	2	5	0	0
pHILIC_834.5971_4.7	positive	HILIC	834.597	4.7	PC(40:6)	C48H84NO8P	[M+H]+	C00157	HMDB08057	Lipid	Phospholipid Metabolism	2	4	0	0
pHILIC_824.6487_4.7	positive	HILIC	824.649	4.7	PC(P-40:3)	C48H90NO7P	[M+H]+	C00157	HMDB08621	Lipid	Phospholipid Metabolism	2	2	0	0
pHILIC_852.5561_5.3	positive	HILIC	852.556	5.3	PC(42:11)	C50H78NO8P	[M+H]+	C00157	HMDB08518	Lipid	Phospholipid Metabolism	2	3	0	0
pHILIC_854.5654_4.6	positive	HILIC	854.565	4.6	PC(42:10)	C50H80NO8P	[M+H]+	C00157	HMDB08452	Lipid	Phospholipid Metabolism	2	2	0	0
pHILIC_898.7259_9.3	positive	HILIC	898.726	9.3	PC(44:2)	C52H100NO8P	[M+H]+	C00157	HMDB08323	Lipid	Phospholipid Metabolism	2	6	0	0
pHILIC_880.5865_5.3	positive	HILIC	880.587	5.3	PC(44:11)	C52H82NO8P	[M+H]+	C00157	HMDB08682	Lipid	Phospholipid Metabolism	2	3	0	0
pHILIC_878.695_4.6	positive	HILIC	878.695	4.6	PC(O-44:5)	C52H96NO7P	[M+H]+			Lipid	Phospholipid Metabolism	2	2	0	0
pHILIC_703.5716_5.8	positive	HILIC	703.572	5.8	SM(d34:1)	C39H79N2O6P	[M+H]+	C00550	HMDB13464	Lipid	Sphingolipid Metabolism	2	4	0	0
pHILIC_729.5873_5.8	positive	HILIC	729.587	5.8	SM(d36:2)	C41H81N2O6P	[M+H]+	C00550	HMDB12100	Lipid	Sphingolipid Metabolism	2	4	0	0
pHILIC_731.6027_5.8	positive	HILIC	731.603	5.8	SM(d36:1)	C41H83N2O6P	[M+H]+	C00550	HMDB12088	Lipid	Sphingolipid Metabolism	2	4	0	0
pHILIC_785.6494_5.7	positive	HILIC	785.649	5.7	SM(d40:2)	C45H89N2O6P	[M+H]+	C00550	HMDB12104	Lipid	Sphingolipid Metabolism	2	4	0	0
pHILIC_367.1488_7.7	positive	HILIC	367.149	7.7	C-glycosyltryptophan	C17H22N2O7	[M+H]+			Amino Acid	Tryptophan Metabolism	2	4	1	0
pHILIC_219.0792_5.1	positive	HILIC	219.079	5.1	Pro-Cys or Cys-Pro	C8H14N2O3S	[M+H]+		HMDB28783|HMDB29014	Peptide	Dipeptide	3	3	0	1
pHILIC_178.053_7.6	positive	HILIC	178.053	7.6	Alliin	C6H11NO3S	[M+H]+	C08265	HMDB33592	Xenobiotics	Food Component/Plant	3	1	0	0
pHILIC_160.0966_7.6	positive	HILIC	160.097	7.6	Betonicine	C7H13NO3	[M+H]+	C08269	HMDB29412	Xenobiotics	Food Component/Plant	3	4	0	0
pHILIC_262.139_13.2	positive	HILIC	262.139	13.2	gamma-glutamyl-ornithine	C10H19N3O5	[M+H]+		HMDB02248	Peptide	Gamma-glutamyl Amino Acid	3	4	0	0
pHILIC_249.1075_10.7	positive	HILIC	249.107	10.7	gamma-glutamyl-threonine	C9H16N2O6	[M+H]+		HMDB29159	Peptide	Gamma-glutamyl Amino Acid	3	6	0	0
pHILIC_269.1236_8.3	positive	HILIC	269.124	8.3	Acetylcarnosine	C11H16N4O4	[M+H]+		HMDB12881	Amino Acid	Histidine Metabolism	3	1	1	0
pHILIC_157.0606_8.3	positive	HILIC	157.061	8.3	Imidazolelactic acid	C6H8N2O3	[M+H]+	C05132	HMDB02320	Amino Acid	Histidine Metabolism	3	1	0	0
pHILIC_212.1025_7.5	positive	HILIC	212.102	7.5	N-acetyl-methylhistidine	C9H13N3O3	[M+H]+			Amino Acid	Histidine Metabolism	3	1	0	0
pHILIC_391.0647_10.7	positive	HILIC	391.065	10.7	1-Phosphatidyl-D-myo-inositol	C11H19O13P	[M+H]+	C01194	HMDB06953	Lipid	Inositol Metabolism	3	3	0	0
pHILIC_364.1202_7.4	positive	HILIC	364.12	7.4	6-(alpha-D-Glucosaminyl)-1D-myo-inositol	C12H23NO10	[M+Na]+	C15658	HMDB11668	Lipid	Inositol Metabolism	3	2	0	0
pHILIC_280.1382_8	positive	HILIC	280.138	8	N-(1-Deoxy-1-fructosyl)valine	C11H21NO7	[M+H]+		HMDB37844	Amino Acid	Leucine, Isoleucine and Valine Metabolism	3	4	0	0
pHILIC_294.1538_7.4	positive	HILIC	294.154	7.4	N-(1-Deoxy-1-fructosyl)leucine|N-(1-Deoxy-1-fructosyl)isoleucine	C12H23NO7	[M+H]+		HMDB37840|HMDB39780	Amino Acid	Leucine, Isoleucine and Valine Metabolism	3	4	0	0
pHILIC_146.081_7.6	positive	HILIC	146.081	7.6	Butyrylglycine|Isobutyrylglycine	C6H11NO3	[M+H]+		HMDB00808	Amino Acid	Leucine, Isoleucine and Valine Metabolism	3	4	0	0
pHILIC_309.1647_15.6	positive	HILIC	309.165	15.6	Fructoselysine	C12H24N2O7	[M+H]+	C16488		Amino Acid	Lysine Metabolism	3	4	0	0
pHILIC_182.048_8.3	positive	HILIC	182.048	8.3	Methionine sulfone	C5H11NO4S	[M+H]+			Amino Acid	Methionine, Cysteine, SAM and Taurine Metabolism	3	4	0	0
pHILIC_257.1125_2.1	positive	HILIC	257.113	2.1	1-(beta-D-Ribofuranosyl)-1,4-dihydronicotinamide	C11H16N2O5	[M+H]+	C15497	HMDB11648	Cofactors and Vitamins	Nicotinate and Nicotinamide Metabolism	3	4	0	0
pHILIC_312.1293_3.3	positive	HILIC	312.129	3.3	N2,N2-Dimethylguanosine	C12H17N5O5	[M+H]+		HMDB04824	Nucleotide	Purine Metabolism, Guanine containing	3	5	1	0
pHILIC_247.1434_5.1	positive	HILIC	247.143	5.1	Tryptophan betaine(1)	C14H18N2O2	[M+H]+	C09213	HMDB61115	Amino Acid	Tryptophan Metabolism	3	6	0	0
pHILIC_247.1434_5.4	positive	HILIC	247.143	5.4	Tryptophan betaine(2)	C14H18N2O2	[M+H]+	C09213	HMDB61115	Amino Acid	Tryptophan Metabolism	3	6	0	0
pHILIC_229.1178_10.8	positive	HILIC	229.118	10.8	pro-hydroxy-pro	C10H16N2O4	[M+H]+		HMDB06695	Amino Acid	Urea cycle; Arginine and Proline Metabolism	3	3	1	0
pHILIC_189.1344_14.5	positive	HILIC	189.134	14.5	Homoarginine	C7H16N4O2	[M+H]+	C01924	HMDB00670	Amino Acid	Urea cycle; Arginine and Proline Metabolism	3	6	0	0
pHILIC_178.1335_2.1	positive	HILIC	178.133	2.1	C10H15N3	C10H15N3	[M+H]+					4	5	0	0
pHILIC_200.1278_6.9	positive	HILIC	200.128	6.9	C10H17NO3	C10H17NO3	[M+H]+					4	5	0	0
pHILIC_263.1229_11.4	positive	HILIC	263.123	11.4	C10H20N2O6	C10H20N2O6	[M+H]+					4	3	0	0
pHILIC_217.1544_11.6	positive	HILIC	217.154	11.6	C10H20N2O3	C10H20N2O3	[M+H]+					4	1	0	0
pHILIC_221.0916_7.2	positive	HILIC	221.092	7.2	C11H12N2O3(1)	C11H12N2O3	[M+H]+					4	5	0	0
pHILIC_221.0916_7.6	positive	HILIC	221.092	7.6	C11H12N2O3(2)	C11H12N2O3	[M+H]+					4	2	0	0
pHILIC_223.1073_7.7	positive	HILIC	223.107	7.7	C11H14N2O3	C11H14N2O3	[M+H]+					4	5	0	0
pHILIC_229.1541_7.3	positive	HILIC	229.154	7.3	C11H20N2O3	C11H20N2O3	[M+H]+					4	1	1	0
pHILIC_245.1489_7.6	positive	HILIC	245.149	7.6	C11H20N2O4	C11H20N2O4	[M+H]+					4	3	1	0
pHILIC_231.1699_11.8	positive	HILIC	231.17	11.8	C11H22N2O3	C11H22N2O3	[M+H]+					4	1	0	0
pHILIC_246.1806_16.9	positive	HILIC	246.181	16.9	C11H23N3O3	C11H23N3O3	[M+H]+					4	3	0	0
pHILIC_224.1275_6.2	positive	HILIC	224.127	6.2	C12H17NO3	C12H17NO3	[M+H]+					4	1	0	0
pHILIC_223.1437_3.7	positive	HILIC	223.144	3.7	C12H18N2O2	C12H18N2O2	[M+H]+					4	1	0	0
pHILIC_245.1854_12.3	positive	HILIC	245.185	12.3	C12H24N2O3	C12H24N2O3	[M+H]+					4	1	0	0
pHILIC_260.1962_17.1	positive	HILIC	260.196	17.1	C12H25N3O3	C12H25N3O3	[M+H]+					4	4	1	1
pHILIC_281.1124_7.4	positive	HILIC	281.112	7.4	C13H16N2O5	C13H16N2O5	[M+H]+					4	4	0	0
pHILIC_310.1755_5.9	positive	HILIC	310.175	5.9	C15H23N3O4	C15H23N3O4	[M+H]+					4	4	0	1
pHILIC_351.125_7.7	positive	HILIC	351.125	7.7	C10H18N6O8	C10H18N6O8	[M+H]+					4	5	0	0
pHILIC_104.0705_7.9	positive	HILIC	104.07	7.9	C4H9NO2(1)	C4H9NO2	[M+H]+					4	2	0	0
pHILIC_104.0705_8.2	positive	HILIC	104.07	8.2	C4H9NO2(2)	C4H9NO2	[M+H]+					4	4	0	0
pHILIC_163.0533_7.5	positive	HILIC	163.053	7.5	C5H10N2O2S	C5H10N2O2S	[M+H]+					4	4	0	0
pHILIC_129.0657_11.4	positive	HILIC	129.066	11.4	C5H8N2O2	C5H8N2O2	[M+H]+					4	1	0	0
pHILIC_148.0965_7.3	positive	HILIC	148.096	7.3	C6H13NO3	C6H13NO3	[M+H]+					4	5	0	0
pHILIC_156.0765_7.1	positive	HILIC	156.077	7.1	C6H9N3O2	C6H9N3O2	[M+H]+					4	5	0	0
pHILIC_171.0762_7.6	positive	HILIC	171.076	7.6	C7H10N2O3	C7H10N2O3	[M+H]+					4	1	1	0
pHILIC_189.0867_10.7	positive	HILIC	189.087	10.7	C7H12N2O4	C7H12N2O4	[M+H]+					4	6	0	0
pHILIC_175.1075_7.6	positive	HILIC	175.107	7.6	C7H14N2O3	C7H14N2O3	[M+H]+					4	3	0	0
pHILIC_190.1183_9	positive	HILIC	190.118	9	C7H15N3O3	C7H15N3O3	[M+H]+					4	4	0	0
pHILIC_162.1123_8.5	positive	HILIC	162.112	8.5	C7H15NO3	C7H15NO3	[M+H]+					4	4	0	0
pHILIC_161.1282_8.3	positive	HILIC	161.128	8.3	C7H16N2O2	C7H16N2O2	[M+H]+					4	6	0	0
pHILIC_137.0707_7.1	positive	HILIC	137.071	7.1	C7H8N2O	C7H8N2O	[M+H]+					4	1	0	0
pHILIC_203.1023_11.4	positive	HILIC	203.102	11.4	C8H14N2O4	C8H14N2O4	[M+H]+					4	3	0	0
pHILIC_235.0919_11.4	positive	HILIC	235.092	11.4	C8H14N2O6	C8H14N2O6	[M+H]+					4	6	0	0
pHILIC_160.133_11.3	positive	HILIC	160.133	11.3	C8H17NO2	C8H17NO2	[M+H]+					4	5	1	0
pHILIC_152.0704_7.6	positive	HILIC	152.07	7.6	C8H9NO2	C8H9NO2	[M+H]+					4	1	0	0
pHILIC_186.1121_7.8	positive	HILIC	186.112	7.8	C9H15NO3	C9H15NO3	[M+H]+					4	4	0	1
pHILIC_188.1279_8.1	positive	HILIC	188.128	8.1	C9H17NO3	C9H17NO3	[M+H]+					4	4	0	1
pHILIC_203.1387_9	positive	HILIC	203.139	9	C9H18N2O3(1)	C9H18N2O3	[M+H]+					4	3	0	0
pHILIC_203.1388_12.9	positive	HILIC	203.139	12.9	C9H18N2O3(2)	C9H18N2O3	[M+H]+					4	5	0	0
pHILIC_234.0765_7.6	positive	HILIC	234.077	7.6	C7H18NO4S	C7H18NO4S	[M+Na]+					4	4	0	0
pHILIC_162.0758_3.7	positive	HILIC	162.076	3.7	C6H11NO4(1)	C6H11NO4	[M-H]-					4	4	0	0
pRPLC_260.1851_3.3	positive	RLC	260.185	3.3	C6:0 AC (Hexanoylcarnitine)	C13H25NO4	[M+H]+		HMDB00705	Lipid	Fatty Acid Metabolism(Acyl Carnitine)	1	4	0	0
pRPLC_288.2162_5.1	positive	RLC	288.216	5.1	C8:0 AC (L-Octanoylcarnitine)	C15H29NO4	[M+H]+	C02838	HMDB00791	Lipid	Fatty Acid Metabolism(Acyl Carnitine)	1	4	0	0
pRPLC_302.2319_5.5	positive	RLC	302.232	5.5	C9:0 AC (Nonanoylcarnitine)	C16H31NO4	[M+H]+		HMDB13288	Lipid	Fatty Acid Metabolism(Acyl Carnitine)	1	1	0	0
pRPLC_316.2475_6.5	positive	RLC	316.248	6.5	C10:0 AC (Decanoylcarnitine)	C17H33NO4	[M+H]+		HMDB00651	Lipid	Fatty Acid Metabolism(Acyl Carnitine)	1	4	1	0
pRPLC_342.263_7.1	positive	RLC	342.263	7.1	C12:1 AC (Dodecenoylcarnitine)	C19H35NO4	[M+H]+		HMDB13326	Lipid	Fatty Acid Metabolism(Acyl Carnitine)	1	4	0	0
pRPLC_344.2786_7.7	positive	RLC	344.279	7.7	C12:0 AC (Dodecanoylcarnitine)	C19H37NO4	[M+H]+		HMDB02250	Lipid	Fatty Acid Metabolism(Acyl Carnitine)	1	4	0	0
pRPLC_372.3099_8.6	positive	RLC	372.31	8.6	C14:0 AC (Tetradecanoylcarnitine)	C21H41NO4	[M+H]+		HMDB05066	Lipid	Fatty Acid Metabolism(Acyl Carnitine)	1	4	0	0
pRPLC_400.3411_9.3	positive	RLC	400.341	9.3	C16:0 AC (L-Palmitoylcarnitine)	C23H45NO4	[M+H]+	C02990	HMDB00222	Lipid	Fatty Acid Metabolism(Acyl Carnitine)	1	4	0	0
pRPLC_426.3569_9.4	positive	RLC	426.357	9.4	C18:1 AC (Oleoylcarnitine)	C25H47NO4	[M+H]+		HMDB05065	Lipid	Fatty Acid Metabolism(Acyl Carnitine)	1	1	0	0
pRPLC_123.0551_0.9	positive	RLC	123.055	0.9	Nicotinamide	C6H6N2O	[M+H]+	C00153	HMDB01406	Cofactors and Vitamins	Nicotinate and Nicotinamide Metabolism	1	5	0	0
pRPLC_166.0723_1.1	positive	RLC	166.072	1.1	7-Methylguanine	C6H7N5O	[M+H]+	C02242	HMDB00897	Nucleotide	Purine Metabolism, Guanine containing	1	4	0	0
pRPLC_302.3045_8.4	positive	RLC	302.305	8.4	Sphinganine	C18H39NO2	[M+H]+	C00836	HMDB00269	Lipid	Sphingolipid Metabolism	1	4	0	0
pRPLC_777.6906_7.1	positive	RLC	777.691	7.1	Thyroxine	C15H11I4NO4	[M+H]+	C01829	HMDB01918	Amino Acid	Tyrosine Metabolism	1	3	0	0
pRPLC_181.0718_3.2	positive	RLC	181.072	3.2	Theobromine	C7H8N4O2	[M+H]+	C07480	HMDB02825	Xenobiotics	Xanthine Metabolism	1	1	0	0
pRPLC_363.2157_6.9	positive	RLC	363.216	6.9	Cortisol	C21H30O5	[M+H]+	C00735	HMDB00063	Lipid	Corticosteroids	2	6	0	0
pRPLC_276.1456_8.7	positive	RLC	276.146	8.7	C5:0, DC AC (Glutarylcarnitine)	C12H21NO6	[M+H]+		HMDB13130	Lipid	Fatty Acid Metabolism(Acyl Carnitine)	2	4	0	0
pRPLC_232.154_0.9	positive	RLC	232.154	0.9	C4:0 AC (Butyrylcarnitine|Isobutyryl-L-carnitine)	C11H21NO4	[M+H]+	C02862	HMDB02013	Lipid	Fatty Acid Metabolism(Acyl Carnitine)	2	4	0	0
pRPLC_246.1695_1.8	positive	RLC	246.169	1.8	C5:0 AC (2-methylbutyrylcarnitine|isovalerylcarnitine)	C12H23NO4	[M+H]+		HMDB00378	Lipid	Fatty Acid Metabolism(Acyl Carnitine)	2	5	0	0
pRPLC_286.2006_4.2	positive	RLC	286.201	4.2	C8:1 AC (Octenoylcarnitine)	C15H27NO4	[M+H]+		HMDB13324	Lipid	Fatty Acid Metabolism(Acyl Carnitine)	2	4	0	0
pRPLC_310.2005_5	positive	RLC	310.2	5	C10:3 AC (Decatrenoylcarnitine)	C17H27NO4	[M+H]+			Lipid	Fatty Acid Metabolism(Acyl Carnitine)	2	4	0	0
pRPLC_312.2161_5.3	positive	RLC	312.216	5.3	C10:2 AC (Decadienoylcarnitine)	C17H29NO4	[M+H]+		HMDB13325	Lipid	Fatty Acid Metabolism(Acyl Carnitine)	2	4	0	0
pRPLC_314.2319_5.9	positive	RLC	314.232	5.9	C10:1 AC (Decenoylcarnitine)	C17H31NO4	[M+H]+		HMDB13205	Lipid	Fatty Acid Metabolism(Acyl Carnitine)	2	4	0	0
pRPLC_330.263_7	positive	RLC	330.263	7	C11:0 AC (Undecanoylcarnitine)	C18H35NO4	[M+H]+		HMDB13321	Lipid	Fatty Acid Metabolism(Acyl Carnitine)	2	1	0	0
pRPLC_368.2786_7.6	positive	RLC	368.279	7.6	C14:2 AC (Tetradecadiencarnitine)	C21H37NO4	[M+H]+		HMDB13331	Lipid	Fatty Acid Metabolism(Acyl Carnitine)	2	4	0	0
pRPLC_370.2942_8.1	positive	RLC	370.294	8.1	C14:1 AC (Tetradecenoylcarnitine)	C21H39NO4	[M+H]+		HMDB02014	Lipid	Fatty Acid Metabolism(Acyl Carnitine)	2	4	0	0
pRPLC_386.2892_7.4	positive	RLC	386.289	7.4	C14:1,OH AC (Hydroxy-tetradecenoylcarnitine)	C21H39NO5	[M+H]+		HMDB13330	Lipid	Fatty Acid Metabolism(Acyl Carnitine)	2	1	0	0
pRPLC_388.3048_7.9	positive	RLC	388.305	7.9	C14:0,OH AC (Hydroxymyristoylcarnitine)	C21H41NO5	[M+H]+		HMDB13166	Lipid	Fatty Acid Metabolism(Acyl Carnitine)	2	4	0	0
pRPLC_396.3098_8.4	positive	RLC	396.31	8.4	C16:2 AC (Hexadecadienoylcarnitine)	C23H41NO4	[M+H]+		HMDB13334	Lipid	Fatty Acid Metabolism(Acyl Carnitine)	2	4	0	0
pRPLC_398.3255_8.8	positive	RLC	398.325	8.8	C16:1 AC (Hexadecenoyl carnitine)	C23H43NO4	[M+H]+		HMDB06317	Lipid	Fatty Acid Metabolism(Acyl Carnitine)	2	4	0	0
pRPLC_424.3411_9.1	positive	RLC	424.341	9.1	C18:2 AC (Linoleyl carnitine)	C25H45NO4	[M+H]+		HMDB06461	Lipid	Fatty Acid Metabolism(Acyl Carnitine)	2	1	0	0
pRPLC_286.1431_8.4	positive	RLC	286.143	8.4	Piperine	C17H19NO3	[M+H]+	C03882	HMDB29377	Xenobiotics	Food Component/Plant	2	1	1	0
pRPLC_331.2835_10.4	positive	RLC	331.284	10.4	MG(16:0)	C19H38O4	[M+H]+		HMDB11533	Lipid	Monoacylglycerol	2	1	0	0
pRPLC_359.3147_10.9	positive	RLC	359.315	10.9	MG(18:0)	C21H42O4	[M+H]+		HMDB11131	Lipid	Monoacylglycerol	2	1	0	0
pRPLC_263.1384_2.1	positive	RLC	263.138	2.1	Prolylphenylalanine	C14H18N2O3	[M+H]+			Amino Acid	Phenylalanine Metabolism	2	1	0	0
pRPLC_426.2607_9.1	positive	RLC	426.261	9.1	LPE(14:0)	C19H40NO7P	[M+H]+		HMDB11470	Lipid	Phospholipid Metabolism	2	4	0	0
pRPLC_440.2762_8.3	positive	RLC	440.276	8.3	LPE(15:0)	C20H42NO7P	[M+H]+		HMDB11472	Lipid	Phospholipid Metabolism	2	3	0	0
pRPLC_452.2764_9.3	positive	RLC	452.276	9.3	LPE(16:1)	C21H42NO7P	[M+H]+		HMDB11474	Lipid	Phospholipid Metabolism	2	1	0	0
pRPLC_438.297_10	positive	RLC	438.297	10	LPE(P-16:0)	C21H44NO6P	[M+H]+		HMDB11152	Lipid	Phospholipid Metabolism	2	5	0	0
pRPLC_454.2921_9.8	positive	RLC	454.292	9.8	LPE(16:0)	C21H44NO7P	[M+H]+		HMDB11473	Lipid	Phospholipid Metabolism	2	1	0	0
pRPLC_466.2926_8.7	positive	RLC	466.293	8.7	LPC(14:1)	C22H44NO7P	[M+H]+	C04230	HMDB10380	Lipid	Phospholipid Metabolism	2	1	0	0
pRPLC_468.3076_9.2	positive	RLC	468.308	9.2	LPC(14:0)	C22H46NO7P	[M+H]+	C04230	HMDB10379	Lipid	Phospholipid Metabolism	2	3	0	0
pRPLC_476.2764_9.3	positive	RLC	476.276	9.3	LPE(18:3)	C23H42NO7P	[M+H]+		HMDB11478	Lipid	Phospholipid Metabolism	2	6	0	0
pRPLC_478.2921_9.6	positive	RLC	478.292	9.6	LPE(18:2)	C23H44NO7P	[M+H]+		HMDB11477	Lipid	Phospholipid Metabolism	2	6	0	0
pRPLC_480.3082_10	positive	RLC	480.308	10	LPE(18:1)	C23H46NO7P	[M+H]+		HMDB11475	Lipid	Phospholipid Metabolism	2	6	0	0
pRPLC_482.3235_9.6	positive	RLC	482.324	9.6	LPC(15:0)	C23H48NO7P	[M+H]+	C04230	HMDB10381	Lipid	Phospholipid Metabolism	2	3	0	0
pRPLC_482.3235_10.4	positive	RLC	482.324	10.4	LPE(18:0)	C23H48NO7P	[M+H]+		HMDB11129	Lipid	Phospholipid Metabolism	2	4	0	0
pRPLC_494.3235_9.4	positive	RLC	494.324	9.4	LPC(16:1)	C24H48NO7P	[M+H]+	C04230	HMDB10383	Lipid	Phospholipid Metabolism	2	1	0	0
pRPLC_480.3443_10.1	positive	RLC	480.344	10.1	LPC(P-16:0)	C24H50NO6P	[M+H]+	C04230	HMDB10407	Lipid	Phospholipid Metabolism	2	6	0	0
pRPLC_496.3391_9.9	positive	RLC	496.339	9.9	LPC(16:0)	C24H50NO7P	[M+H]+	C04230	HMDB10382	Lipid	Phospholipid Metabolism	2	1	0	0
pRPLC_500.2764_9.3	positive	RLC	500.276	9.3	LPE(20:5)	C25H42NO7P	[M+H]+		HMDB11489	Lipid	Phospholipid Metabolism	2	1	0	0
pRPLC_502.2922_9.6	positive	RLC	502.292	9.6	LPE(20:4)	C25H44NO7P	[M+H]+		HMDB11487	Lipid	Phospholipid Metabolism	2	1	0	0
pRPLC_510.3549_10.2	positive	RLC	510.355	10.2	LPC(17:0)	C25H52NO7P	[M+H]+	C04230	HMDB12108	Lipid	Phospholipid Metabolism	2	5	0	0
pRPLC_518.3235_9.4	positive	RLC	518.323	9.4	LPC(18:3)	C26H48NO7P	[M+H]+	C04230	HMDB10387	Lipid	Phospholipid Metabolism	2	6	0	0
pRPLC_520.3391_9.7	positive	RLC	520.339	9.7	LPC(18:2)	C26H50NO7P	[M+H]+	C04230	HMDB10386	Lipid	Phospholipid Metabolism	2	6	0	0
pRPLC_506.3602_10.3	positive	RLC	506.36	10.3	LPC(P-18:1)	C26H52NO6P	[M+H]+	C04230	HMDB10408	Lipid	Phospholipid Metabolism	2	6	0	0
pRPLC_508.3757_10.3	positive	RLC	508.376	10.3	LPC(P-18:0)	C26H54NO6P	[M+H]+	C04230	HMDB13122	Lipid	Phospholipid Metabolism	2	3	0	0
pRPLC_524.3705_10.5	positive	RLC	524.37	10.5	LPC(18:0)	C26H54NO7P	[M+H]+	C04230	HMDB10384	Lipid	Phospholipid Metabolism	2	4	0	0
pRPLC_526.2915_9.6	positive	RLC	526.292	9.6	LPE(22:6)	C27H44NO7P	[M+H]+		HMDB11496	Lipid	Phospholipid Metabolism	2	4	0	0
pRPLC_534.354_10	positive	RLC	534.354	10	LPE(22:2)	C27H52NO7P	[M+H]+		HMDB11492	Lipid	Phospholipid Metabolism	2	6	0	0
pRPLC_536.371_10.3	positive	RLC	536.371	10.3	LPE(22:1)	C27H54NO7P	[M+H]+		HMDB11491	Lipid	Phospholipid Metabolism	2	5	0	0
pRPLC_542.3235_9.4	positive	RLC	542.323	9.4	LPC(20:5)	C28H48NO7P	[M+H]+	C04230	HMDB10397	Lipid	Phospholipid Metabolism	2	1	0	0
pRPLC_544.3392_9.7	positive	RLC	544.339	9.7	LPC(20:4)	C28H50NO7P	[M+H]+	C04230	HMDB10395	Lipid	Phospholipid Metabolism	2	4	0	0
pRPLC_546.3545_9.9	positive	RLC	546.355	9.9	LPC(20:3)	C28H52NO7P	[M+H]+	C04230	HMDB10393	Lipid	Phospholipid Metabolism	2	1	0	0
pRPLC_548.3709_10.3	positive	RLC	548.371	10.3	LPC(20:2)	C28H54NO7P	[M+H]+	C04230	HMDB10392	Lipid	Phospholipid Metabolism	2	3	0	0
pRPLC_550.3861_10.6	positive	RLC	550.386	10.6	LPC(20:1)	C28H56NO7P	[M+H]+	C04230	HMDB10391	Lipid	Phospholipid Metabolism	2	3	0	0
pRPLC_568.3383_9.7	positive	RLC	568.338	9.7	LPC(22:6)	C30H50NO7P	[M+H]+	C04230	HMDB10404	Lipid	Phospholipid Metabolism	2	4	0	0
pRPLC_570.3541_10	positive	RLC	570.354	10	LPC(22:5)	C30H52NO7P	[M+H]+	C04230	HMDB10402	Lipid	Phospholipid Metabolism	2	5	0	0
pRPLC_572.3701_10.2	positive	RLC	572.37	10.2	LPC(22:4)	C30H54NO7P	[M+H]+	C04230	HMDB10401	Lipid	Phospholipid Metabolism	2	5	0	0
pRPLC_576.4007_10.3	positive	RLC	576.401	10.3	LPC(22:2)	C30H58NO7P	[M+H]+	C04230	HMDB10400	Lipid	Phospholipid Metabolism	2	3	0	0
pRPLC_578.4165_10.4	positive	RLC	578.417	10.4	LPC(22:1)	C30H60NO7P	[M+H]+	C04230	HMDB10399	Lipid	Phospholipid Metabolism	2	2	0	0
pRPLC_580.4337_11.6	positive	RLC	580.434	11.6	LPC(22:0)	C30H62NO7P	[M+H]+	C04230	HMDB10398	Lipid	Phospholipid Metabolism	2	3	0	0
pRPLC_606.4485_11.7	positive	RLC	606.448	11.7	LPC(24:1)	C32H64NO7P	[M+H]+	C04230	HMDB10406	Lipid	Phospholipid Metabolism	2	4	0	0
pRPLC_608.4641_12.6	positive	RLC	608.464	12.6	LPC(24:0)	C32H66NO7P	[M+H]+	C04230	HMDB10405	Lipid	Phospholipid Metabolism	2	4	0	0
pRPLC_676.4162_10.6	positive	RLC	676.416	10.6	PS(28:2)	C34H62NO10P	[M+H]+		HMDB12342	Lipid	Phospholipid Metabolism	2	4	0	0
pRPLC_706.463_11.1	positive	RLC	706.463	11.1	PS(30:1)	C36H68NO10P	[M+H]+			Lipid	Phospholipid Metabolism	2	6	0	0
pRPLC_466.3152_8.6	positive	RLC	466.315	8.6	Glycocholic acid	C26H43NO6	[M+H]+	C01921	HMDB00138	Lipid	Primary Bile Acid Metabolism	2	3	0	0
pRPLC_352.224_8.5	positive	RLC	352.224	8.5	C16 Sphingosine 1-phosphate	C16H34NO5P	[M+H]+		HMDB60061	Lipid	Sphingolipid Metabolism	2	5	0	0
pRPLC_300.289_8.2	positive	RLC	300.289	8.2	3-Dehydrosphinganine	C18H37NO2	[M+H]+	C02934	HMDB01480	Lipid	Sphingolipid Metabolism	2	5	0	0
pRPLC_380.2552_9.3	positive	RLC	380.255	9.3	C18 Sphingosine 1-phosphate	C18H38NO5P	[M+H]+	C06124	HMDB00277	Lipid	Sphingolipid Metabolism	2	3	0	0
pRPLC_382.2711_9.5	positive	RLC	382.271	9.5	Sphinganine 1-phosphate	C18H40NO5P	[M+H]+	C01120	HMDB01383	Lipid	Sphingolipid Metabolism	2	4	0	0
pRPLC_647.5106_11.6	positive	RLC	647.511	11.6	SM(d30:1)	C35H71N2O6P	[M+H]+			Lipid	Sphingolipid Metabolism	2	4	0	0
pRPLC_675.5412_12.3	positive	RLC	675.541	12.3	SM(d32:1)	C37H75N2O6P	[M+H]+		HMDB12097	Lipid	Sphingolipid Metabolism	2	4	0	0
pRPLC_269.2259_10.3	positive	RLC	269.226	10.3	Retinol (Vitamin A)	C20H28	[M+H]+	C00473	HMDB00305	Cofactors and Vitamins	Vitamin A Metabolism	2	1	0	0
pRPLC_181.0718_3.4	positive	RLC	181.072	3.4	Theophylline	C7H8N4O2	[M+H]+	C07130	HMDB01889	Xenobiotics	Xanthine Metabolism	2	1	1	0
pRPLC_195.0875_4.5	positive	RLC	195.088	4.5	Caffeine	C8H10N4O2	[M+H]+	C07481	HMDB01847	Xenobiotics	Xanthine Metabolism	2	1	1	0
pRPLC_463.2318_8.8	positive	RLC	463.232	8.8	6-Dehydrotestosterone glucuronide	C25H34O8	[M+H]+	C03033	HMDB10337	Lipid	Androgenic Steroids	3	1	0	0
pRPLC_331.226_6.7	positive	RLC	331.226	6.7	Deoxycorticosterone	C21H30O3	[M+H]+	C03205	HMDB00016	Lipid	Corticosteroids	3	4	0	1
pRPLC_347.2209_6.9	positive	RLC	347.221	6.9	Deoxycortisol	C21H30O4	[M+H]+	C05497	HMDB04030	Lipid	Corticosteroids	3	5	0	0
pRPLC_100.0756_1	positive	RLC	100.076	1	2-Piperidinone	C5H9NO	[M+H]+		HMDB11749	Xenobiotics	Food Component/Plant	3	5	1	0
pRPLC_295.1281_1.1	positive	RLC	295.128	1.1	gamma-glutamyl-phenylalanine	C14H18N2O5	[M+H]+		HMDB00594	Peptide	Gamma-glutamyl Amino Acid	3	4	0	0
pRPLC_583.2541_10.7	positive	RLC	583.254	10.7	Biliverdin	C33H34N4O6	[M+H]+	C00500	HMDB01008	Cofactors and Vitamins	Hemoglobin and Porphyrin Metabolism	3	1	0	0
pRPLC_585.269_7.8	positive	RLC	585.269	7.8	Bilirubin	C33H36N4O6	[M+H]+	C00486	HMDB00054	Cofactors and Vitamins	Hemoglobin and Porphyrin Metabolism	3	1	0	0
pRPLC_153.0657_1.1	positive	RLC	153.066	1.1	N1-Methyl-2-pyridone-5-carboxamide	C7H8N2O2	[M+H]+	C05842	HMDB04193	Cofactors and Vitamins	Nicotinate and Nicotinamide Metabolism	3	4	0	0
pRPLC_450.3205_9.3	positive	RLC	450.32	9.3	Chenodeoxycholic acid glycine conjugate	C26H43NO5	[M+H]+	C05466	HMDB00637	Lipid	Primary Bile Acid Metabolism	3	3	0	0
pRPLC_626.3517_9.1	positive	RLC	626.352	9.1	Glycochenodeoxycholic acid 3-glucuronide	C32H51NO11	[M-H]-	C03033	HMDB02579	Lipid	Primary Bile Acid Metabolism	3	1	0	0
pRPLC_319.2624_10.9	positive	RLC	319.262	10.9	Allopregnanolone	C21H34O2	[M+H]+	C13712	HMDB01449	Lipid	Progestin Steroids	3	4	0	1
pRPLC_375.2886_9.3	positive	RLC	375.289	9.3	3b-Hydroxy-5-cholenoic acid	C24H38O3	[M+H]+		HMDB00308	Lipid	Secondary Bile Acid Metabolism	3	1	0	0
pRPLC_365.2313_6.9	positive	RLC	365.231	6.9	Tetrahydrocortisone	C21H32O5	[M+H]+		HMDB00903	Lipid	Corticosteroids	3	1	0	0
pRPLC_357.278_9.6	positive	RLC	357.278	9.6	Hydroxy-cholenoic acid(1)	C24H36O2	[M+H-H2O]+		HMDB00308	Lipid	Secondary Bile Acid Metabolism	3	4	0	0
pRPLC_357.2789_10.4	positive	RLC	357.279	10.4	Hydroxy-cholenoic acid(2)	C24H36O2	[M+H-H2O]+		HMDB00308	Lipid	Secondary Bile Acid Metabolism	3	1	0	0
pRPLC_310.3097_11	positive	RLC	310.31	11	C20H39NO	C20H39NO	[M+H]+					4	1	0	0
pRPLC_195.1127_3.2	positive	RLC	195.113	3.2	C10H14N2O2	C10H14N2O2	[M+H]+					4	1	0	0
pRPLC_304.9996_1.9	positive	RLC	305	1.9	C7H12O9S2	C7H12O9S2	[M+H]+					4	4	0	1
pRPLC_197.1284_3.4	positive	RLC	197.128	3.4	C10H16N2O2	C10H16N2O2	[M+H]+					4	1	0	0
pRPLC_211.1438_4.4	positive	RLC	211.144	4.4	C11H18N2O2	C11H18N2O2	[M+H]+					4	1	1	0
pRPLC_239.0911_5	positive	RLC	239.091	5	C12H14O5	C12H14O5	[M+H]+					4	4	0	0
pRPLC_199.1691_11.8	positive	RLC	199.169	11.8	C12H22O2	C12H22O2	[M+H]+					4	6	0	0
pRPLC_305.1352_8.8	positive	RLC	305.135	8.8	C13H16N6O3	C13H16N6O3	[M+H]+					4	1	0	1
pRPLC_345.0861_7.4	positive	RLC	345.086	7.4	C20H12N2O4	C20H12N2O4	[M+H]+					4	1	1	1
pRPLC_255.1222_7	positive	RLC	255.122	7	C13H18O5	C13H18O5	[M+H]+					4	4	0	0
pRPLC_339.0743_7	positive	RLC	339.074	7	C14H15N2O6P	C14H15N2O6P	[M+H]+					4	1	0	0
pRPLC_269.1377_6	positive	RLC	269.138	6	C14H20O5(1)	C14H20O5	[M+H]+					4	4	0	0
pRPLC_269.1377_7	positive	RLC	269.138	7	C14H20O5(2)	C14H20O5	[M+H]+					4	4	0	0
pRPLC_269.1378_7.9	positive	RLC	269.138	7.9	C14H20O5(3)	C14H20O5	[M+H]+					4	4	0	0
pRPLC_283.1534_8.1	positive	RLC	283.153	8.1	C15H22O5(1)	C15H22O5	[M+H]+					4	4	0	0
pRPLC_283.1071_10.7	positive	RLC	283.107	10.7	C16H14N2O3	C16H14N2O3	[M+H]+					4	1	0	0
pRPLC_302.1016_5.7	positive	RLC	302.102	5.7	C16H15NO5	C16H15NO5	[M+H]+					4	1	0	0
pRPLC_301.1176_5.7	positive	RLC	301.118	5.7	C16H16N2O4	C16H16N2O4	[M+H]+					4	1	0	0
pRPLC_297.169_8.8	positive	RLC	297.169	8.8	C16H24O5	C16H24O5	[M+H]+					4	1	0	0
pRPLC_239.2365_10.4	positive	RLC	239.237	10.4	C16H30O	C16H30O	[M+H]+					4	4	0	0
pRPLC_299.1383_8.7	positive	RLC	299.138	8.7	C17H18N2O3	C17H18N2O3	[M+H]+					4	1	0	0
pRPLC_315.1332_10.7	positive	RLC	315.133	10.7	C17H18N2O4	C17H18N2O4	[M+H]+					4	1	0	0
pRPLC_333.1438_6.2	positive	RLC	333.144	6.2	C17H20N2O5(1)	C17H20N2O5	[M+H]+					4	1	0	0
pRPLC_333.1437_6.7	positive	RLC	333.144	6.7	C17H20N2O5(2)	C17H20N2O5	[M+H]+					4	6	0	0
pRPLC_269.2469_10.2	positive	RLC	269.247	10.2	C17H32O2	C17H32O2	[M+H]+					4	4	0	0
pRPLC_291.1948_8.4	positive	RLC	291.195	8.4	C18H26O3	C18H26O3	[M+H]+					4	5	0	0
pRPLC_312.1587_8.9	positive	RLC	312.159	8.9	C19H21NO3	C19H21NO3	[M+H]+					4	1	0	0
pRPLC_377.1703_10.7	positive	RLC	377.17	10.7	C19H24N2O6	C19H24N2O6	[M+H]+					4	1	0	0
pRPLC_503.198_8.5	positive	RLC	503.198	8.5	C19H34O15	C19H34O15	[M+H]+					4	6	1	1
pRPLC_352.1647_3.8	positive	RLC	352.165	3.8	C20H21N3O3	C20H21N3O3	[M+H]+					4	1	1	0
pRPLC_389.1698_10.7	positive	RLC	389.17	10.7	C20H24N2O6	C20H24N2O6	[M+H]+					4	1	0	0
pRPLC_358.2768_8.8	positive	RLC	358.277	8.8	C20H39NO2S	C20H39NO2S	[M+H]+					4	1	0	0
pRPLC_361.2_6.9	positive	RLC	361.2	6.9	C21H28O5	C21H28O5	[M+H]+					4	2	0	0
pRPLC_377.2348_10	positive	RLC	377.235	10	C19H36O5S	C19H36O5S	[M+H]+					4	2	0	0
pRPLC_464.1906_6.9	positive	RLC	464.191	6.9	C23H29NO9	C23H29NO9	[M+H]+					4	1	0	0
pRPLC_373.2729_9	positive	RLC	373.273	9	C24H36O3	C24H36O3	[M+H]+					4	4	0	0
pRPLC_391.2834_9.2	positive	RLC	391.283	9.2	C24H38O4	C24H38O4	[M+H]+					4	4	0	0
pRPLC_457.2828_10.9	positive	RLC	457.283	10.9	C24H40O8	C24H40O8	[M+H]+					4	1	0	0
pRPLC_480.2131_10.7	positive	RLC	480.213	10.7	C26H29N3O6	C26H29N3O6	[M+H]+					4	1	0	0
pRPLC_397.3089_10.3	positive	RLC	397.309	10.3	C27H40O2	C27H40O2	[M+H]+					4	5	0	0
pRPLC_445.2943_10.2	positive	RLC	445.294	10.2	C27H40O5	C27H40O5	[M+H]+					4	3	0	0
pRPLC_417.3356_9.4	positive	RLC	417.336	9.4	C27H44O3(1)	C27H44O3	[M+H]+					4	5	0	0
pRPLC_417.3337_10.4	positive	RLC	417.334	10.4	C27H44O3(2)	C27H44O3	[M+H]+					4	5	0	0
pRPLC_568.3233_9.2	positive	RLC	568.323	9.2	C29H41N7O5(1)	C29H41N7O5	[M+H]+					4	6	0	0
pRPLC_568.3228_9.3	positive	RLC	568.323	9.3	C29H41N7O5(2)	C29H41N7O5	[M+H]+					4	6	0	0
pRPLC_445.3667_12.2	positive	RLC	445.367	12.2	C29H48O3	C29H48O3	[M+H]+					4	6	0	0
pRPLC_579.2689_6.9	positive	RLC	579.269	6.9	C32H38N2O8	C32H38N2O8	[M+H]+					4	2	0	0
pRPLC_631.2739_8.7	positive	RLC	631.274	8.7	C33H42O12	C33H42O12	[M+H]+					4	1	0	0
pRPLC_625.2736_8	positive	RLC	625.274	8	C33H42N2O11	C33H42N2O11	[M+H-H2O]+					4	6	0	0
pRPLC_553.3897_10.9	positive	RLC	553.39	10.9	C30H58O5S	C30H58O5S	[M+Na]+					4	5	0	0
pRPLC_267.1221_8.1	positive	RLC	267.122	8.1	C14H18O5	C14H18O5	[M-H]-					4	4	0	0
pRPLC_707.3265_10.7	positive	RLC	707.327	10.7	C36H50O14	C36H50O14	[M-H]-					4	1	0	0

## Sheet: TableS2
Demographics											Self-reported chronic disease									Self-reported medication classes
Group	Participant ID	Pair ID	Age	Sex	BMI	Ethnicity	Zygosity	GINA score	Second-hand smoking exposure	Ever smoker	Environmental allergy	Asthma	Chronic ear infection	High blood pressure	Sinus problems	Sleep apnea	Atopic dermatitis	Type 2 diabetes	Chronic bronchitis	Anti-hypertensive	Hormonal birth control	Selective Serotonin Reuptake inhibitor (SSRI)	Lipid controller	Thyroid supplement	Inhaled corticosteroids	Aspirin	Anti-diabetes	ACE	Leukotrene inhibitor	Proton Pump Inhibitor (PPI)	Hormone replacement	Urinary retention	Nerve block
>=16 years	P1	F1	27	Male	21.64	Non-Hispanic or Latino	Dizygotic	1	1	0	1	1	1	0	0	0	0	0	0	0	0	0	0	0	0	0	0	0	0	0	0	0	0
>=16 years	P2	F2	33	Female	22.75	Hispanic or Latino	Monozygotic	0	1	0	0	0	1	0	0	0	0	0	0	0	0	0	0	0	0	0	0	0	0	0	0	0	0
>=16 years	P3	F2	34	Female	22.97	Hispanic or Latino	Monozygotic	0	0	0	0	0	0	0	0	0	0	0	0	0	0	0	0	0	0	0	0	0	0	0	0	0	0
>=16 years	P4	F3	35	Female	28.73	Non-Hispanic or Latino	Monozygotic	0	0	1	0	0	0	0	0	0	0	0	0	0	0	0	0	0	0	0	0	0	0	0	0	0	0
>=16 years	P5	F3	35	Female	31.01	Non-Hispanic or Latino	Monozygotic	0	0	0	0	0	0	0	0	0	0	0	0	0	0	0	0	0	0	0	0	0	0	0	0	0	0
>=16 years	P6	F4	53	Female	24.91	Non-Hispanic or Latino	Monozygotic	2	0	0	0	0	1	0	0	0	0	0	0	0	0	0	0	0	0	0	0	0	0	0	0	0	0
>=16 years	P7	F4	53	Female	25.69	Non-Hispanic or Latino	Monozygotic	1	1	0	0	1	1	0	0	0	0	0	0	0	0	0	0	0	0	0	0	0	0	0	0	0	0
<16 years	P8	F5	6	Male	12.63	Non-Hispanic or Latino	-	1	0	0	0	0	0	0	0	0	0	0	0	0	0	0	0	0	0	0	0	0	0	0	0	0	0
<16 years	P9	F6	1	Male	16.76	Non-Hispanic or Latino	Monozygotic	0	0	0	0	0	0	0	0	0	0	0	0	0	0	0	0	0	0	0	0	0	0	0	0	0	0
<16 years	P10	F6	1	Male	17.02	Non-Hispanic or Latino	Monozygotic	0	0	0	0	0	0	0	0	0	0	0	0	0	0	0	0	0	0	0	0	0	0	0	0	0	0
<16 years	P11	F7	7	Female	15.22	Non-Hispanic or Latino	Monozygotic	0	0	0	1	0	0	0	0	0	0	0	0	0	0	0	0	0	0	0	0	0	0	0	0	0	0
<16 years	P12	F7	7	Female	15.4	Non-Hispanic or Latino	Monozygotic	0	0	0	1	0	0	0	0	0	0	0	0	0	0	0	0	0	0	0	0	0	0	0	0	0	0
<16 years	P13	F8	6	Male	14.39	Non-Hispanic or Latino	Monozygotic	1	0	0	1	1	1	0	0	0	0	0	0	0	0	0	0	0	0	0	0	0	0	0	0	0	0
<16 years	P14	F8	6	Male	14.47	Non-Hispanic or Latino	Monozygotic	1	0	0	1	1	1	0	0	0	0	0	0	0	0	0	0	0	0	0	0	0	0	0	0	0	0
<16 years	P15	F9	5	Male	14.79	Non-Hispanic or Latino	Dizygotic	0	0	0	0	0	1	0	0	0	0	0	0	0	0	0	0	0	0	0	0	0	0	0	0	0	0
<16 years	P16	F9	5	Female	15.63	Non-Hispanic or Latino	Dizygotic	0	0	0	0	0	1	0	0	0	0	0	0	0	0	0	0	0	0	0	0	0	0	0	0	0	0
<16 years	P17	F10	5	Male	13.89	-	Dizygotic	0	0	0	0	0	0	0	0	0	0	0	0	0	0	0	0	0	0	0	0	0	0	0	0	0	0
<16 years	P18	F10	5	Male	13.54	-	Dizygotic	0	0	0	0	0	0	0	0	0	0	0	0	0	0	0	0	0	0	0	0	0	0	0	0	0	0
<16 years	P19	F11	4	Male	15.21	-	Monozygotic	0	0	0	0	0	0	0	0	0	0	0	0	0	0	0	0	0	0	0	0	0	0	0	0	0	0
<16 years	P20	F11	4	Male	14.61	-	Monozygotic	0	0	0	0	0	0	0	0	0	0	0	0	0	0	0	0	0	0	0	0	0	0	0	0	0	0
<16 years	P21	F12	5	Male	15.37	Non-Hispanic or Latino	Dizygotic	0	0	0	0	0	0	0	0	0	0	0	0	0	0	0	0	0	0	0	0	0	0	0	0	0	0
<16 years	P22	F12	5	Male	14.16	Non-Hispanic or Latino	Dizygotic	0	0	0	0	0	0	0	0	0	0	0	0	0	0	0	0	0	0	0	0	0	0	0	0	0	0
<16 years	P23	F13	5	Male	15.37	Non-Hispanic or Latino	Monozygotic	0	0	0	1	0	0	0	0	0	0	0	0	0	0	0	0	0	0	0	0	0	0	0	0	0	0
<16 years	P24	F13	5	Male	13.94	-	Monozygotic	0	0	0	0	0	0	0	0	0	0	0	0	0	0	0	0	0	0	0	0	0	0	0	0	0	0
>=16 years	P25	F14	18	Female	21.12	-	Monozygotic	0	0	0	0	0	0	0	0	0	0	0	0	0	1	0	0	0	0	0	0	0	0	0	0	0	0
>=16 years	P26	F14	18	Female	22.16	-	Monozygotic	0	0	0	0	0	0	0	0	0	0	0	0	0	0	0	0	0	0	0	0	0	0	0	0	0	0
<16 years	P27	F15	6	Female	16.02	Non-Hispanic or Latino	Monozygotic	0	0	0	0	0	1	0	0	0	0	0	0	0	0	0	0	0	0	0	0	0	0	0	0	0	0
<16 years	P28	F15	6	Female	16.06	Non-Hispanic or Latino	Monozygotic	0	0	0	0	0	1	0	0	0	0	0	0	0	0	0	0	0	0	0	0	0	0	0	0	0	0
<16 years	P29	F16	14	Male	18.59	Non-Hispanic or Latino	Monozygotic	2	0	0	1	1	0	0	0	0	0	0	0	0	0	0	0	0	0	0	0	0	0	0	0	0	0
<16 years	P30	F16	14	Male	20.3	-	Monozygotic	1	0	0	0	0	0	0	0	0	0	0	0	0	0	0	0	0	0	0	0	0	0	0	0	0	0
<16 years	P31	F17	4	Female	13.64	Non-Hispanic or Latino	Monozygotic	0	0	0	0	0	0	0	0	0	0	0	0	0	0	0	0	0	0	0	0	0	0	0	0	0	0
<16 years	P32	F17	4	Female	13.65	Non-Hispanic or Latino	Monozygotic	0	0	0	0	0	0	0	0	0	0	0	0	0	0	0	0	0	0	0	0	0	0	0	0	0	0
>=16 years	P33	F18	18	Female	22.22	Non-Hispanic or Latino	Monozygotic	0	0	0	0	0	0	0	0	0	0	0	0	0	1	0	0	0	0	0	0	0	0	0	0	0	0
>=16 years	P34	F18	18	Female	22.12	Non-Hispanic or Latino	Monozygotic	0	0	0	0	0	0	0	0	0	0	0	0	0	1	0	0	0	0	0	0	0	0	0	0	0	0
<16 years	P35	F19	5	Female	14.44	-	Monozygotic	0	0	0	0	0	1	0	0	0	0	0	0	0	0	0	0	0	0	0	0	0	0	0	0	0	0
<16 years	P36	F19	5	Female	15.01	-	Monozygotic	0	0	0	0	0	0	0	0	0	0	0	0	0	0	0	0	0	0	0	0	0	0	0	0	0	0
<16 years	P37	F20	6	Male	16.19	-	-	0	0	0	0	0	0	0	0	0	0	0	0	0	0	0	0	0	0	0	0	0	0	0	0	0	0
<16 years	P38	F21	9	Female	15.75	Non-Hispanic or Latino	Dizygotic	1	0	0	0	0	0	0	0	0	0	0	0	0	0	0	0	0	0	0	0	0	0	0	0	0	0
<16 years	P39	F21	9	Female	16.16	Non-Hispanic or Latino	Dizygotic	0	0	0	0	0	0	0	0	0	0	0	0	0	0	0	0	0	0	0	0	0	0	0	0	0	0
<16 years	P40	F22	12	Male	14.37	-	Monozygotic	1	0	0	1	0	0	0	0	0	0	0	0	0	0	0	0	0	0	0	0	0	0	0	0	0	0
<16 years	P41	F22	12	Male	14.01	-	Monozygotic	1	0	0	1	0	0	0	0	0	0	0	0	0	0	0	0	0	0	0	0	0	0	0	0	0	0
>=16 years	P42	F23	16	Male	20.8	Non-Hispanic or Latino	Monozygotic	0	0	0	0	0	1	0	0	0	0	0	0	0	0	0	0	0	0	0	0	0	0	0	0	0	0
>=16 years	P43	F23	16	Male	21.32	Non-Hispanic or Latino	Monozygotic	0	0	0	1	0	0	0	0	0	0	0	0	0	0	0	0	0	0	0	0	0	0	0	0	0	0
<16 years	P44	F24	15	Female	24.58	Non-Hispanic or Latino	Monozygotic	0	0	0	0	0	0	0	0	0	0	0	0	0	0	0	0	0	0	0	0	0	0	0	0	0	0
<16 years	P45	F24	15	Female	25.27	Non-Hispanic or Latino	Monozygotic	0	0	0	0	0	0	0	0	0	0	0	0	0	0	0	0	0	0	0	0	0	0	0	0	0	0
<16 years	P46	F25	12	Female	13.95	Hispanic or Latino	Monozygotic	0	0	0	0	0	0	0	0	0	0	0	0	0	0	0	0	0	0	0	0	0	0	0	0	0	0
<16 years	P47	F25	12	Female	14.45	Hispanic or Latino	Monozygotic	0	0	0	0	0	0	0	0	0	0	0	0	0	0	0	0	0	0	0	0	0	0	0	0	0	0
>=16 years	P48	F26	17	Male	20.51	-	Monozygotic	1	0	0	0	0	0	0	0	0	0	0	0	0	0	0	0	0	0	0	0	0	0	0	0	0	0
>=16 years	P49	F26	17	Male	20.95	-	Monozygotic	1	0	0	0	0	0	0	0	0	0	0	0	0	0	0	0	0	0	0	0	0	0	0	0	0	0
<16 years	P50	F27	15	Male	11.75	Non-Hispanic or Latino	Monozygotic	0	0	0	0	0	0	0	0	0	0	0	0	0	0	0	0	0	0	0	0	0	0	0	0	0	0
<16 years	P51	F27	15	Male	19.86	Non-Hispanic or Latino	Monozygotic	0	0	0	0	0	0	0	0	0	0	0	0	0	0	0	0	0	0	0	0	0	0	0	0	0	0
<16 years	P52	F28	12	Male	20.31	Non-Hispanic or Latino	Monozygotic	1	0	0	0	0	1	0	0	0	0	0	0	0	0	0	0	0	0	0	0	0	0	0	0	0	0
<16 years	P53	F28	12	Male	20.06	Non-Hispanic or Latino	Monozygotic	2	0	0	0	1	1	0	0	0	0	0	0	0	0	0	0	0	0	0	0	0	0	0	0	0	0
>=16 years	P54	F29	17	Female	18.73	Non-Hispanic or Latino	Monozygotic	0	0	0	0	0	1	0	0	0	0	0	0	0	0	0	0	0	0	0	0	0	0	0	0	0	0
>=16 years	P55	F29	17	Female	19.05	Non-Hispanic or Latino	Monozygotic	1	0	0	1	1	0	0	0	0	0	0	0	0	0	0	0	0	0	0	0	0	0	0	0	0	0
>=16 years	P56	F30	20	Female	20.42	Non-Hispanic or Latino	Monozygotic	0	1	0	0	0	1	0	0	0	0	0	0	0	1	0	0	0	0	0	0	0	0	0	0	0	0
>=16 years	P57	F30	20	Female	25.3	Non-Hispanic or Latino	Monozygotic	0	1	0	0	0	1	0	0	0	0	0	0	0	0	0	0	0	0	0	0	0	0	0	0	0	0
>=16 years	P58	F31	21	Male	19.74	Non-Hispanic or Latino	Monozygotic	0	0	0	0	0	0	0	0	0	0	0	0	0	0	0	0	0	0	0	0	0	0	0	0	0	0
>=16 years	P59	F31	21	Male	21.78	Non-Hispanic or Latino	Monozygotic	0	1	0	0	0	0	0	0	0	0	0	0	0	0	0	0	0	0	0	0	0	0	0	0	0	0
<16 years	P60	F32	0	Female	18.95	Non-Hispanic or Latino	Monozygotic	0	0	0	1	0	0	0	0	0	1	0	0	0	0	0	0	0	0	0	0	0	0	0	0	0	0
>=16 years	P61	F33	23	Male	24.98	-	Monozygotic	1	1	0	1	0	0	0	0	0	0	0	0	0	0	0	0	0	0	0	0	0	0	0	0	0	0
>=16 years	P62	F33	23	Male	27.69	-	Monozygotic	0	1	0	1	0	0	0	0	0	0	0	0	0	0	0	0	0	0	0	0	0	0	0	0	0	0
>=16 years	P63	F34	29	Male	27.77	Hispanic or Latino	Monozygotic	1	1	0	1	0	0	0	1	1	0	0	0	0	0	0	0	0	0	0	0	0	0	0	0	0	0
>=16 years	P64	F34	29	Male	29.15	Hispanic or Latino	Monozygotic	2	1	0	1	0	0	0	0	1	0	0	0	0	0	0	0	0	0	0	0	0	0	1	0	0	0
>=16 years	P65	F35	57	Male	34.44	Hispanic or Latino	Monozygotic	1	0	0	1	0	1	1	0	1	0	1	0	0	0	0	1	0	0	0	1	1	0	0	0	0	0
>=16 years	P66	F35	57	Male	35.7	Non-Hispanic or Latino	Monozygotic	1	0	0	1	0	0	1	0	0	0	1	0	0	0	0	1	0	0	0	1	1	0	0	0	0	0
>=16 years	P67	F36	68	Male	31.28	-	Dizygotic	3	0	0	1	1	0	0	0	0	0	0	0	0	0	0	0	0	0	0	0	0	1	0	0	0	0
>=16 years	P68	F36	68	Male	27.29	-	Dizygotic	2	0	0	1	1	0	0	0	0	0	0	0	0	0	0	0	0	0	0	0	0	1	0	0	0	0
>=16 years	P69	F37	57	Male	25.55	Non-Hispanic or Latino	Monozygotic	0	0	0	0	0	1	0	0	0	0	0	0	0	0	0	0	0	0	0	0	0	0	0	0	0	0
>=16 years	P70	F37	57	Male	21.83	Non-Hispanic or Latino	Monozygotic	0	0	0	1	0	0	0	0	0	0	0	0	0	0	0	0	0	0	0	0	0	0	0	0	0	0
>=16 years	P71	F38	39	Female	18.11	Non-Hispanic or Latino	Monozygotic	0	0	0	0	0	0	0	0	0	0	0	0	0	0	0	0	0	0	0	0	0	0	0	0	0	0
>=16 years	P72	F38	39	Female	21.08	Non-Hispanic or Latino	Monozygotic	0	0	0	0	0	0	0	0	0	0	0	0	0	0	0	0	0	0	0	0	0	0	0	0	0	0
>=16 years	P73	F39	39	Female	24.91	Non-Hispanic or Latino	Monozygotic	0	0	0	0	0	1	0	0	0	0	0	0	0	0	0	0	0	0	0	0	0	0	0	0	0	0
>=16 years	P74	F39	39	Female	23.86	Non-Hispanic or Latino	Monozygotic	0	1	0	1	0	0	0	1	0	0	0	0	0	1	0	0	0	0	0	0	0	0	0	0	0	0
>=16 years	P75	F40	47	Female	25.97	-	-	0	1	0	1	0	1	0	1	0	0	0	0	0	0	0	0	0	0	0	0	0	0	0	0	0	0
>=16 years	P76	F41	43	Male	22.82	Non-Hispanic or Latino	Monozygotic	1	0	0	1	0	0	1	0	0	0	0	0	0	0	0	0	0	0	0	0	0	0	0	0	0	0
>=16 years	P77	F41	43	Male	24.27	Non-Hispanic or Latino	Monozygotic	1	0	0	0	0	0	1	0	0	0	0	0	0	0	0	0	0	0	0	0	0	0	0	0	0	0
>=16 years	P78	F42	30	Female	26.61	-	Monozygotic	0	-	0	0	0	0	0	0	0	0	0	0	0	0	0	0	0	0	0	0	0	0	0	0	0	0
>=16 years	P79	F42	30	Female	24.63	-	Monozygotic	0	1	0	0	0	0	0	0	0	0	0	0	0	0	0	0	0	0	0	0	0	0	0	0	0	0
<16 years	P80	F32	0	Female	18.23	Non-Hispanic or Latino	Monozygotic	0	0	0	0	0	0	0	0	0	1	0	0	0	0	0	0	0	0	0	0	0	0	0	0	0	0
>=16 years	P81	F43	28	Female	36.32	Non-Hispanic or Latino	Monozygotic	2	1	0	1	1	1	0	1	0	0	0	0	0	0	0	0	0	0	0	0	0	0	0	0	0	0
>=16 years	P82	F43	28	Female	28.98	Non-Hispanic or Latino	Monozygotic	0	1	0	1	0	0	0	1	0	0	0	0	0	0	0	0	0	0	0	0	0	0	0	0	0	0
>=16 years	P83	F44	68	Female	30.26	Non-Hispanic or Latino	Monozygotic	2	0	1	0	0	0	0	0	0	0	0	0	0	0	0	1	0	0	0	0	0	0	0	0	0	0
>=16 years	P84	F44	68	Female	22.82	Non-Hispanic or Latino	Monozygotic	2	0	0	0	0	0	1	0	0	0	0	0	0	0	0	0	0	0	0	0	1	0	0	0	0	0
>=16 years	P85	F45	32	Male	28.18	Non-Hispanic or Latino	Dizygotic	1	0	0	0	0	0	0	0	0	0	0	0	0	0	0	0	0	0	0	0	0	0	0	0	1	0
>=16 years	P86	F45	33	Female	18.38	Non-Hispanic or Latino	Dizygotic	1	0	0	1	1	0	0	0	0	0	0	0	0	0	0	0	0	0	0	0	0	0	0	0	0	0
>=16 years	P87	F46	28	Female	21.31	Non-Hispanic or Latino	Monozygotic	0	1	0	0	0	1	0	0	0	1	0	0	0	0	0	0	0	0	0	0	0	0	0	0	0	0
>=16 years	P88	F46	28	Female	22.16	Non-Hispanic or Latino	Monozygotic	0	0	0	0	0	0	0	0	1	0	0	0	0	0	0	0	0	0	0	0	0	0	0	0	0	0
>=16 years	P89	F47	62	Female	32.31	-	Monozygotic	1	0	0	0	1	0	0	0	0	0	0	0	0	0	0	0	0	0	0	0	0	0	0	0	0	1
>=16 years	P90	F47	62	Female	39.9	-	Monozygotic	2	0	1	1	0	0	0	0	0	0	0	0	0	0	0	0	0	0	0	0	0	0	0	0	0	0
>=16 years	P91	F48	32	Female	25.52	-	Monozygotic	0	0	0	0	0	0	0	0	0	0	0	0	0	1	0	0	0	0	0	0	0	0	0	0	0	0
>=16 years	P92	F48	32	Female	22.4	Non-Hispanic or Latino	Monozygotic	1	0	0	1	0	0	0	0	0	0	0	0	0	1	0	0	0	0	0	0	0	0	0	0	0	0
>=16 years	P93	F49	54	Male	29.93	-	Monozygotic	1	0	0	1	0	0	0	0	0	0	0	0	0	0	0	0	0	0	0	0	0	0	0	0	0	0
>=16 years	P94	F49	54	Male	23.51	-	Monozygotic	1	0	0	0	0	0	0	0	0	0	0	0	0	0	0	0	0	0	0	0	1	0	0	0	0	0
>=16 years	P95	F50	33	Female	50.01	Non-Hispanic or Latino	Dizygotic	0	1	0	0	0	0	0	1	0	0	0	0	0	0	0	0	0	0	0	0	0	0	0	0	0	0
>=16 years	P96	F50	33	Female	45.21	Non-Hispanic or Latino	Dizygotic	0	1	0	0	0	0	0	0	0	0	0	0	0	0	0	0	0	0	0	0	0	0	0	0	0	0
>=16 years	P97	F51	45	Female	17.96	-	-	0	-	0	1	0	0	0	0	0	0	0	0	1	0	0	0	1	0	0	0	0	0	0	0	0	0
>=16 years	P98	F52	82	Female	27.3	Non-Hispanic or Latino	Dizygotic	0	0	0	1	0	1	1	1	0	0	1	0	0	0	0	0	1	0	0	0	0	0	0	0	0	0
>=16 years	P99	F52	82	Female	24.27	-	Dizygotic	0	0	0	0	0	0	1	0	0	0	1	0	0	0	0	0	0	0	0	0	0	0	0	0	0	0
>=16 years	P100	F53	31	Male	20.62	Non-Hispanic or Latino	Monozygotic	2	1	0	0	0	0	0	0	0	0	0	0	0	0	0	0	0	0	0	0	0	0	0	0	0	0
>=16 years	P101	F53	31	Male	22.22	Non-Hispanic or Latino	Monozygotic	0	1	0	0	0	0	0	0	0	0	0	0	0	0	0	0	0	0	0	0	0	0	0	0	0	1
>=16 years	P102	F54	61	Female	21.64	-	Monozygotic	0	0	0	0	0	0	0	1	1	0	0	0	0	0	0	0	1	0	0	0	0	0	0	0	0	0
>=16 years	P103	F54	61	Female	24.78	-	Monozygotic	0	0	0	1	0	0	0	1	0	0	0	1	0	0	0	0	1	0	0	0	0	0	0	0	0	0
>=16 years	P104	F55	67	Female	30.46	Non-Hispanic or Latino	Monozygotic	0	0	0	1	0	0	0	0	0	0	0	0	0	0	0	1	1	0	0	0	0	0	0	0	0	0
>=16 years	P105	F55	67	Female	30.31	-	Dizygotic	2	0	0	1	0	0	0	0	1	0	0	0	0	0	1	1	0	0	1	0	0	0	0	0	0	0
>=16 years	P106	F55	67	Female	26.61	-	Dizygotic	1	0	0	0	1	0	1	0	0	0	0	0	0	0	1	1	0	0	1	0	0	0	0	0	0	0
>=16 years	P107	F56	59	Female	39.42	Hispanic or Latino	Monozygotic	1	0	0	0	0	1	0	0	0	0	0	0	0	0	0	0	0	0	0	0	0	0	0	0	0	0
>=16 years	P108	F56	59	Female	34.03	Hispanic or Latino	Monozygotic	2	1	1	0	1	1	1	0	0	0	0	0	0	0	0	1	0	1	0	0	0	0	0	0	0	0
>=16 years	P109	F57	59	Female	21.25	Hispanic or Latino	Monozygotic	0	0	0	0	0	0	1	1	0	0	0	0	1	0	0	0	0	0	0	0	0	0	0	0	0	0
>=16 years	P110	F57	59	Female	15.42	-	Monozygotic	0	0	0	0	0	0	0	0	0	0	0	0	0	0	0	0	0	0	0	0	0	0	0	0	0	0
>=16 years	P111	F58	45	Female	28.96	-	Dizygotic	0	1	1	0	0	0	0	0	0	0	0	0	0	0	0	0	0	0	0	0	0	0	0	0	0	0
>=16 years	P112	F58	45	Female	35.93	-	Dizygotic	0	1	1	1	0	1	0	0	1	0	1	0	0	0	0	0	0	0	0	1	0	0	0	0	0	0
>=16 years	P113	F59	77	Male	36.9	-	Monozygotic	1	0	1	0	0	0	0	0	0	0	1	0	0	0	0	0	0	0	0	1	0	0	0	0	0	0
>=16 years	P114	F59	77	Male	34.22	Non-Hispanic or Latino	Monozygotic	1	0	0	0	0	0	0	0	0	0	0	0	0	0	0	0	0	0	0	0	0	0	0	0	1	0
>=16 years	P115	F60	40	Female	19.96	Non-Hispanic or Latino	Monozygotic	0	1	1	0	0	1	0	0	0	0	0	0	0	0	0	0	0	0	0	0	0	0	0	0	0	0
>=16 years	P116	F60	40	Female	19.94	Non-Hispanic or Latino	Monozygotic	1	1	1	0	0	1	0	0	0	0	0	0	0	0	1	0	0	0	0	0	0	0	0	0	0	0
>=16 years	P117	F61	51	Female	27.44	-	Monozygotic	2	1	0	1	1	0	0	1	0	0	0	0	0	0	0	0	0	1	0	0	0	0	0	0	0	0
>=16 years	P118	F61	51	Female	28.51	-	Monozygotic	0	1	0	1	0	0	0	1	0	0	0	0	0	0	0	0	0	0	0	0	0	0	0	0	0	0
<16 years	P119	F62	8	Male	17.46	Non-Hispanic or Latino	Dizygotic	1	0	0	0	1	1	0	0	0	0	0	0	0	0	0	0	0	0	0	0	0	0	0	0	0	0
>=16 years	P120	F63	45	Male	36.16	-	Monozygotic	0	0	0	0	0	1	1	1	0	0	0	0	0	0	0	0	0	0	0	0	0	0	0	0	0	0
>=16 years	P121	F63	45	Male	35.33	-	Monozygotic	0	0	0	0	0	0	0	0	0	0	0	0	0	0	0	0	0	0	0	0	0	0	0	0	0	0
<16 years	P122	F62	8	Male	15.56	Non-Hispanic or Latino	Dizygotic	1	0	0	0	1	0	0	0	0	0	0	0	0	0	0	0	0	0	0	0	0	0	0	0	0	0
>=16 years	P123	F64	70	Female	28.59	-	Monozygotic	0	-	0	1	0	0	0	0	0	0	0	0	1	0	0	0	0	0	0	0	0	0	0	1	0	0
>=16 years	P124	F64	70	Female	25.97	-	Monozygotic	0	-	0	0	0	0	0	0	0	0	0	0	0	0	0	1	0	0	0	0	0	0	0	0	0	0
<16 years	P125	F65	5	Female	14.93	Non-Hispanic or Latino	Dizygotic	1	0	0	0	1	1	0	0	0	0	0	0	0	0	0	0	0	1	0	0	0	0	0	0	0	0
>=16 years	P126	F66	57	Female	30.23	Non-Hispanic or Latino	Monozygotic	2	0	0	1	0	0	0	0	0	0	0	0	0	0	0	0	0	0	0	0	0	0	0	0	0	0
>=16 years	P127	F66	57	Female	26.24	Non-Hispanic or Latino	Monozygotic	3	0	0	0	0	0	0	0	0	0	0	0	0	0	0	0	0	0	0	0	0	0	0	0	0	0
<16 years	P128	F65	5	Female	13.9	Non-Hispanic or Latino	Dizygotic	0	0	0	0	0	0	0	0	0	0	0	0	0	0	0	0	0	0	0	0	0	0	0	0	0	0
>=16 years	P129	F67	39	Female	23.2	Non-Hispanic or Latino	Monozygotic	0	1	0	0	0	1	0	0	0	0	0	0	0	0	0	0	0	0	0	0	0	0	0	0	0	0
>=16 years	P130	F67	39	Female	22.39	Non-Hispanic or Latino	Monozygotic	0	0	0	0	0	1	0	0	0	0	0	0	0	0	0	0	0	0	0	0	0	0	0	0	0	0
>=16 years	P131	F68	64	Female	24.27	Non-Hispanic or Latino	Dizygotic	2	0	0	0	0	0	0	0	0	0	0	0	0	0	0	0	0	0	0	0	0	0	0	0	0	0
>=16 years	P132	F68	64	Female	22.67	Non-Hispanic or Latino	Dizygotic	0	0	0	0	0	0	0	0	0	0	0	0	0	0	0	0	0	0	0	0	0	0	0	0	0	0
<16 years	P133	F69	5	Female	13.75	Hispanic or Latino	Dizygotic	1	0	0	1	0	0	0	0	0	0	0	0	0	0	0	0	0	0	0	0	0	0	0	0	0	0
<16 years	P134	F69	5	Female	13.1	Hispanic or Latino	Dizygotic	0	0	0	1	1	0	0	0	0	0	0	0	0	0	0	0	0	0	0	0	0	0	0	0	0	0
>=16 years	P135	F70	68	Female	21.29	Non-Hispanic or Latino	-	0	0	0	0	0	0	0	0	0	0	0	0	0	0	1	0	0	0	0	0	0	0	0	0	0	0
<16 years	P136	F71	5	Male	15.08	Non-Hispanic or Latino	Monozygotic	1	0	0	1	1	0	0	0	0	0	0	0	0	0	0	0	0	0	0	0	0	0	0	0	0	0
>=16 years	P137	F72	59	Female	24.09	-	-	0	0	0	1	0	0	0	0	0	0	0	0	0	0	0	1	0	0	0	0	0	0	0	0	0	0
>=16 years	P138	F73	61	Male	24.18	Non-Hispanic or Latino	Dizygotic	1	0	0	1	1	1	1	0	1	0	0	0	0	0	0	1	0	0	1	0	0	0	0	0	0	0
>=16 years	P139	F73	61	Female	24.54	Non-Hispanic or Latino	Dizygotic	0	0	1	1	0	1	0	0	0	0	0	0	0	0	0	0	1	0	0	0	0	0	0	0	0	0
<16 years	P140	F71	5	Male	15.09	Non-Hispanic or Latino	Monozygotic	1	0	0	0	0	0	0	0	0	0	0	0	0	0	0	0	0	0	0	0	0	0	0	0	0	0
>=16 years	P141	F74	52	Female	22.25	-	Monozygotic	3	0	0	1	1	1	0	0	0	0	0	1	0	0	0	0	0	0	0	0	0	0	0	0	0	0
>=16 years	P142	F74	52	Female	21.57	-	Monozygotic	3	0	0	1	1	1	0	0	0	1	0	0	0	0	0	0	0	0	0	0	0	0	0	0	0	0
<16 years	P143	F75	8	Male	17.44	Prefer not to report	Dizygotic	1	1	0	1	1	1	0	0	0	0	0	0	0	0	0	0	0	0	0	0	0	0	0	0	0	0
>=16 years	P144	F76	18	Male	19.8	-	Monozygotic	0	0	0	1	0	0	0	0	0	0	0	0	0	0	0	0	0	0	0	0	0	0	0	0	0	0
>=16 years	P145	F77	66	Male	28.05	-	Monozygotic	0	0	0	0	0	0	0	0	0	0	0	0	0	0	0	0	0	0	0	0	0	0	0	0	0	0
>=16 years	P146	F77	66	Male	29.11	-	Monozygotic	0	0	0	0	0	0	0	0	0	0	0	0	0	0	0	0	0	0	1	0	0	0	0	0	0	0
<16 years	P147	F75	8	Female	17.54	Prefer not to report	Dizygotic	2	1	0	1	1	0	0	0	0	1	0	0	0	0	0	0	0	0	0	0	0	0	0	0	0	0
>=16 years	P148	F78	77	Female	34.89	-	-	1	0	1	0	0	0	0	0	0	0	1	0	0	0	0	0	0	0	0	1	0	0	0	0	0	0
>=16 years	P149	F79	71	Female	31.13	-	Monozygotic	0	1	1	0	0	1	1	0	1	0	0	0	0	0	1	0	0	0	0	0	0	0	0	0	0	0
>=16 years	P150	F79	71	Female	29.75	-	Monozygotic	0	1	1	0	0	0	1	0	0	1	0	0	0	0	0	1	0	0	0	0	0	0	0	0	0	0
<16 years	P151	F80	1	Female	16.82	Non-Hispanic or Latino	Unknown	0	0	0	1	0	0	0	0	0	0	0	0	0	0	0	0	0	0	0	0	0	0	0	0	0	0
>=16 years	P152	F81	69	Female	37.92	-	Monozygotic	3	0	1	1	1	1	1	1	0	0	0	0	1	0	0	0	0	0	0	0	0	0	0	0	0	0
>=16 years	P153	F81	69	Female	39.7	-	Monozygotic	3	0	1	1	1	1	1	1	0	0	0	0	1	0	0	0	0	0	0	0	0	0	0	0	0	0
<16 years	P154	F80	1	Female	17.55	Non-Hispanic or Latino	Unknown	0	0	0	1	0	0	0	0	0	0	0	0	0	0	0	0	0	0	0	0	0	0	0	0	0	0
>=16 years	P155	F82	48	Female	27.79	Non-Hispanic or Latino	Monozygotic	1	1	1	1	1	1	0	0	1	1	0	0	0	0	0	0	0	0	0	0	0	0	0	0	0	0
>=16 years	P156	F82	48	Female	26.63	Non-Hispanic or Latino	Monozygotic	1	0	0	1	1	1	0	1	0	0	0	0	0	1	0	0	0	0	0	0	0	0	0	0	0	0
>=16 years	P157	F83	16	Male	22.43	Non-Hispanic or Latino	Dizygotic	1	0	0	0	0	0	0	0	0	0	0	0	0	0	0	0	0	0	0	0	0	0	0	1	0	0
>=16 years	P158	F84	63	Female	25.31	Non-Hispanic or Latino	-	3	0	1	1	1	0	1	0	0	0	0	0	1	0	0	0	0	0	0	0	0	0	0	0	0	0
>=16 years	P159	F83	16	Male	27.77	Non-Hispanic or Latino	Dizygotic	0	0	0	0	0	0	0	0	0	0	0	0	0	0	0	0	0	0	0	0	0	0	0	0	0	0
>=16 years	P160	F85	58	Male	27.75	-	-	0	0	0	1	0	1	0	1	0	0	0	0	0	0	0	0	0	0	0	0	0	0	0	0	0	0
>=16 years	P161	F86	54	Male	30.95	Non-Hispanic or Latino	Monozygotic	1	0	1	0	0	0	0	0	0	0	0	0	0	0	0	0	0	0	0	0	0	0	0	0	0	0
>=16 years	P162	F86	54	Male	30.24	Non-Hispanic or Latino	Monozygotic	1	0	0	0	0	0	0	0	0	0	0	0	0	0	0	0	0	0	0	0	0	0	0	0	0	0
>=16 years	P163	F87	64	Male	22.4	Non-Hispanic or Latino	-	1	0	0	0	0	1	0	0	0	0	0	0	0	0	0	0	0	0	0	0	0	0	0	0	0	0
>=16 years	P164	F88	59	Female	22.52	Non-Hispanic or Latino	Monozygotic	0	0	1	0	0	0	0	0	0	0	0	0	0	0	0	0	0	0	0	0	0	0	0	0	0	0
>=16 years	P165	F88	58	Female	21.19	Non-Hispanic or Latino	Monozygotic	3	0	1	0	1	0	0	0	0	0	0	0	0	0	0	0	1	0	1	0	0	0	0	0	0	0
>=16 years	P166	F89	59	Male	25.51	-	Monozygotic	0	0	0	0	0	0	1	0	0	0	0	0	1	0	0	0	0	0	0	0	0	0	0	0	0	0
>=16 years	P167	F89	59	Male	25.96	-	Monozygotic	0	1	1	0	0	0	0	0	0	0	0	0	1	0	0	0	1	0	0	0	0	0	0	0	0	0
>=16 years	P168	F90	52	Female	28.32	-	Monozygotic	2	0	0	1	1	1	0	1	0	0	0	0	0	0	1	0	0	0	0	0	0	0	0	0	0	0
>=16 years	P169	F90	52	Female	24.73	-	Monozygotic	0	0	0	0	0	1	0	1	0	0	0	0	0	1	0	0	0	0	0	0	0	0	0	0	0	0
>=16 years	P170	F91	47	Female	24.2	-	Monozygotic	0	0	0	0	0	0	0	0	0	0	0	0	0	0	0	0	0	0	0	0	0	0	0	0	0	0
>=16 years	P171	F91	47	Female	28.49	Non-Hispanic or Latino	Monozygotic	0	0	0	1	0	0	1	0	0	0	0	0	0	0	0	0	0	0	0	0	0	0	0	0	0	0
>=16 years	P172	F92	58	Female	24.09	-	Monozygotic	0	1	1	1	0	1	1	1	0	0	0	0	0	0	0	0	1	0	0	0	0	0	0	0	0	0
>=16 years	P173	F92	58	Female	25.07	-	Monozygotic	1	1	0	1	0	1	1	1	0	0	0	1	0	0	0	0	1	0	0	0	0	0	0	0	0	0
>=16 years	P174	F93	58	Female	28.35	Non-Hispanic or Latino	-	0	0	0	0	0	0	1	0	0	0	0	0	0	0	0	1	0	0	0	0	1	0	0	0	0	0
>=16 years	P175	F1	27	Female	29.37	Non-Hispanic or Latino	Dizygotic	1	0	0	1	1	1	0	0	0	0	0	0	0	1	0	0	0	0	0	0	0	0	0	0	0	0
>=16 years	P176	F76	18	Male	19.9	-	Monozygotic	0	0	0	1	0	0	0	0	0	0	0	0	0	0	0	0	0	0	0	0	0	0	0	0	0	0
>=16 years	P177	F94	26	Female	23.11	Non-Hispanic or Latino	Monozygotic	0	1	0	0	0	0	0	0	0	1	0	0	0	0	0	0	0	0	0	0	0	0	0	0	0	0
>=16 years	P178	F94	26	Female	25.27	Non-Hispanic or Latino	Monozygotic	1	1	0	0	1	0	0	0	0	0	0	0	0	0	0	0	0	0	0	0	0	0	0	0	0	0
<16 years	P179	F95	12	Male	17.22	-	-	1	-	-	0	0	0	0	0	0	0	0	0	0	0	0	0	0	0	0	0	0	0	0	0	0	0
>=16 years	P180	F96	28	Male	23.85	Non-Hispanic or Latino	Monozygotic	3	0	0	0	1	0	0	0	0	0	0	0	0	0	0	0	0	0	0	0	0	0	0	0	0	0
>=16 years	P181	F96	28	Male	24.25	Non-Hispanic or Latino	Monozygotic	1	0	0	0	0	0	0	0	0	0	0	0	0	0	0	0	0	0	0	0	0	0	0	0	0	0
>=16 years	P182	F97	22	Female	18.13	Non-Hispanic or Latino	Monozygotic	1	1	0	0	1	0	0	0	0	0	0	0	0	1	0	0	0	0	0	0	0	0	0	0	0	0
>=16 years	P183	F97	22	Female	19.64	Non-Hispanic or Latino	Monozygotic	1	0	0	1	1	0	0	0	0	0	0	0	0	0	0	0	0	0	0	0	0	0	0	0	0	0
>=16 years	P184	F98	20	Female	20.71	Non-Hispanic or Latino	Monozygotic	0	0	0	0	0	0	0	0	0	0	0	0	0	0	0	0	0	0	0	0	0	0	0	0	0	0
>=16 years	P185	F98	20	Female	19.87	Non-Hispanic or Latino	Monozygotic	4	0	0	0	1	0	0	0	0	0	0	0	0	0	0	0	0	0	0	0	0	0	0	0	0	0
>=16 years	P186	F99	22	Female	35	Non-Hispanic or Latino	Monozygotic	0	0	0	0	0	1	0	0	0	0	0	0	0	1	0	0	0	0	0	0	0	0	0	0	0	0
>=16 years	P187	F99	22	Female	40.37	Non-Hispanic or Latino	Monozygotic	1	0	0	1	1	1	0	0	0	0	0	0	0	0	1	0	0	0	0	0	0	0	0	0	0	0
>=16 years	P188	F100	56	Female	20.91	Non-Hispanic or Latino	Monozygotic	1	0	0	1	0	1	0	1	0	0	0	0	0	0	0	0	0	0	0	0	0	0	0	0	0	0
>=16 years	P189	F100	56	Female	23.06	Non-Hispanic or Latino	Monozygotic	1	0	0	0	0	0	0	1	0	0	0	0	0	0	1	0	0	0	0	0	0	0	0	0	0	0
>=16 years	P190	F101	37	Male	25.89	Non-Hispanic or Latino	Monozygotic	0	0	1	1	0	0	0	0	0	1	0	0	0	0	0	0	0	0	0	0	0	0	1	0	0	0
>=16 years	P191	F101	37	Male	22	-	Monozygotic	2	0	1	1	1	0	0	0	0	0	0	0	0	0	1	0	0	0	0	0	0	0	0	0	0	0
>=16 years	P192	F102	40	Female	21.97	Non-Hispanic or Latino	Monozygotic	1	1	0	0	0	0	0	0	0	0	0	0	0	0	0	0	0	0	0	0	0	0	0	0	0	0
>=16 years	P193	F102	40	Female	21.43	Non-Hispanic or Latino	Monozygotic	3	1	1	0	1	0	0	0	0	0	0	0	0	0	0	0	1	0	0	0	0	0	0	0	0	0
>=16 years	P194	F103	41	Female	27.81	Non-Hispanic or Latino	Monozygotic	3	0	1	0	0	0	0	0	0	0	0	0	0	0	0	0	0	0	0	0	0	0	0	0	0	0
>=16 years	P195	F103	41	Female	24.7	Non-Hispanic or Latino	Monozygotic	1	0	0	1	0	0	0	0	0	0	0	0	0	0	0	0	0	0	0	0	0	0	0	0	0	0
>=16 years	P196	F104	62	Female	40.43	Non-Hispanic or Latino	-	3	0	0	1	1	0	1	1	0	0	0	1	0	0	0	0	0	0	0	0	0	0	0	0	0	0
>=16 years	P197	F105	29	Female	39.74	Non-Hispanic or Latino	Monozygotic	0	0	0	0	0	1	0	0	0	0	0	0	0	0	0	0	0	0	0	0	0	0	0	0	0	0
>=16 years	P198	F105	29	Female	37.31	Non-Hispanic or Latino	Monozygotic	1	0	0	0	1	0	0	0	0	0	0	0	0	0	0	0	0	0	0	0	0	0	0	0	0	0
>=16 years	P199	F106	68	Female	32.73	Non-Hispanic or Latino	Monozygotic	2	0	1	0	0	0	1	0	0	1	1	0	1	0	0	0	0	0	0	0	0	0	0	0	0	0
>=16 years	P200	F106	68	Female	33.46	Non-Hispanic or Latino	Monozygotic	4	0	0	1	1	0	1	0	0	0	0	0	1	0	0	0	0	0	0	0	0	0	0	0	0	0
>=16 years	P201	F107	19	Male	21.93	Non-Hispanic or Latino	Monozygotic	1	1	0	1	1	0	0	0	0	0	0	0	0	0	0	0	0	0	0	0	0	0	0	0	0	0
>=16 years	P202	F107	19	Male	20.47	Non-Hispanic or Latino	Monozygotic	1	1	1	0	1	0	0	0	0	0	0	0	0	0	0	0	0	0	0	0	0	0	0	0	0	0
>=16 years	P203	F108	63	Male	41.09	Non-Hispanic or Latino	-	2	0	1	1	1	0	1	1	1	0	1	1	1	0	0	0	0	1	1	1	0	0	0	0	0	0
>=16 years	P204	F109	42	Male	32.96	Non-Hispanic or Latino	Monozygotic	1	1	1	1	1	0	0	0	1	0	0	0	0	0	1	0	0	0	0	0	0	0	0	0	0	0
>=16 years	P205	F109	42	Male	32.27	Non-Hispanic or Latino	Monozygotic	0	0	1	0	0	0	0	0	0	0	0	0	0	0	0	0	0	0	0	0	0	0	0	0	0	0
>=16 years	P206	F110	32	Male	31.23	Non-Hispanic or Latino	Monozygotic	0	1	0	0	0	0	0	0	0	0	0	0	0	0	0	0	0	0	0	0	0	0	0	0	0	0
>=16 years	P207	F110	32	Male	29.65	Non-Hispanic or Latino	Monozygotic	1	0	1	1	1	0	0	0	0	0	0	0	0	0	0	0	0	0	0	0	0	0	0	0	0	0
>=16 years	P208	F111	25	Female	25.81	Non-Hispanic or Latino	Monozygotic	1	1	0	0	1	0	0	0	0	1	0	0	0	1	0	0	0	0	0	0	0	0	0	0	0	0
>=16 years	P209	F111	25	Female	26.28	Non-Hispanic or Latino	Monozygotic	2	1	0	0	1	0	0	0	0	0	0	0	0	0	0	0	0	0	0	0	0	0	0	0	0	0
>=16 years	P210	F112	70	Female	19.82	Non-Hispanic or Latino	Monozygotic	1	0	1	0	0	0	1	0	0	0	0	0	1	0	0	0	0	0	1	0	0	0	0	0	0	0
>=16 years	P211	F112	70	Female	19.24	Non-Hispanic or Latino	Monozygotic	1	0	1	0	0	0	0	0	0	0	0	0	0	0	0	0	0	0	0	0	0	0	0	0	0	0
>=16 years	P212	F113	44	Female	25.15	Non-Hispanic or Latino	Monozygotic	0	0	1	0	0	0	0	0	0	0	0	0	0	0	0	0	0	0	0	0	0	0	0	0	0	0
>=16 years	P213	F113	44	Female	36.04	Non-Hispanic or Latino	Monozygotic	0	1	1	0	0	0	0	0	0	0	0	0	0	0	0	0	0	0	0	0	0	0	0	0	0	0
>=16 years	P214	F114	50	Female	29.48	Non-Hispanic or Latino	Monozygotic	0	0	1	0	0	1	0	0	0	0	0	0	0	0	0	0	0	0	0	0	0	0	0	0	0	0
>=16 years	P215	F114	50	Female	36.12	Non-Hispanic or Latino	Monozygotic	2	0	1	0	1	0	0	0	0	0	0	1	1	0	1	0	0	0	0	0	0	0	0	0	0	0
>=16 years	P216	F115	25	Female	24.31	Hispanic or Latino	Monozygotic	1	0	0	0	1	0	0	0	0	0	0	0	0	0	0	0	0	0	0	0	0	0	0	0	0	0
>=16 years	P217	F115	25	Female	24.87	Hispanic or Latino	Monozygotic	1	0	0	0	0	0	0	0	0	0	0	0	0	0	1	0	0	0	0	0	0	0	0	0	0	0
>=16 years	P218	F116	22	Female	21.78	Non-Hispanic or Latino	Monozygotic	1	0	0	1	1	0	0	0	0	0	0	0	0	0	0	0	0	0	0	0	0	0	0	0	0	0
>=16 years	P219	F116	22	Female	20.77	Non-Hispanic or Latino	Monozygotic	1	0	0	0	1	0	0	0	0	0	0	0	0	0	0	0	0	1	0	0	0	0	0	0	0	0
>=16 years	P220	F117	55	Female	34.1	Non-Hispanic or Latino	Monozygotic	1	1	0	0	0	0	0	0	0	0	0	0	0	0	0	0	0	0	0	0	0	0	0	0	0	0
>=16 years	P221	F117	55	Female	31.87	Non-Hispanic or Latino	Monozygotic	0	1	1	1	0	0	0	0	0	0	0	0	0	0	0	0	0	0	0	0	0	0	0	0	0	0
>=16 years	P222	F118	39	Female	27.64	Non-Hispanic or Latino	Monozygotic	1	1	1	0	0	0	0	0	0	0	0	0	0	0	1	0	0	0	0	0	0	0	0	0	0	0
>=16 years	P223	F118	39	Female	27.25	Non-Hispanic or Latino	Monozygotic	1	1	0	0	0	0	0	0	0	0	0	0	0	0	0	0	0	0	0	0	0	0	0	0	0	0
>=16 years	P224	F119	33	Female	26.93	Non-Hispanic or Latino	Monozygotic	0	0	1	0	0	0	0	0	0	0	0	0	0	1	0	0	0	0	0	0	0	0	0	0	0	0
>=16 years	P225	F119	33	Female	25.07	Non-Hispanic or Latino	Monozygotic	0	0	0	0	0	0	1	0	0	0	0	0	0	0	0	0	0	0	0	0	0	0	0	0	0	0
>=16 years	P226	F120	47	Female	31.46	Non-Hispanic or Latino	Monozygotic	0	0	1	0	0	0	0	0	1	0	0	0	1	0	0	0	0	0	0	0	0	0	0	0	0	0
>=16 years	P227	F120	47	Female	38.42	Non-Hispanic or Latino	Monozygotic	0	0	1	1	0	0	0	0	0	0	0	0	0	0	0	0	0	0	0	0	0	0	0	0	0	1
>=16 years	P228	F121	38	Male	24.04	Non-Hispanic or Latino	Monozygotic	2	1	1	1	0	1	0	0	0	0	0	0	0	0	0	0	0	0	0	0	0	0	0	0	0	0
>=16 years	P229	F121	38	Male	21.65	Non-Hispanic or Latino	Monozygotic	3	1	0	1	1	0	0	0	0	0	0	0	0	0	0	0	0	0	0	0	0	0	0	0	0	0
>=16 years	P230	F122	46	Male	25.14	Non-Hispanic or Latino	Monozygotic	1	0	1	1	0	0	0	0	0	0	0	0	0	0	0	0	0	0	0	0	0	0	0	0	0	0
>=16 years	P231	F122	46	Male	26.43	Non-Hispanic or Latino	Monozygotic	1	0	1	1	0	0	1	0	0	0	0	0	0	0	1	0	0	0	0	0	0	0	0	0	0	0
>=16 years	P232	F123	47	Female	27.61	Non-Hispanic or Latino	Monozygotic	1	0	0	0	0	0	0	0	0	0	0	0	0	0	0	0	0	0	0	0	0	0	0	0	0	0
>=16 years	P233	F123	47	Female	19.7	Non-Hispanic or Latino	Monozygotic	0	0	0	0	0	0	0	0	0	0	0	0	0	1	0	0	0	0	0	0	0	0	0	0	0	0
>=16 years	P234	F124	35	Female	38.67	Non-Hispanic or Latino	Monozygotic	0	1	1	0	0	0	0	0	0	0	0	0	0	0	0	0	0	0	0	0	0	0	0	0	0	0
>=16 years	P235	F124	35	Female	34.93	Non-Hispanic or Latino	Monozygotic	0	1	0	0	0	0	0	0	0	0	0	0	0	0	0	0	0	0	0	0	0	0	0	0	0	0
>=16 years	P236	F125	30	Male	21.36	Non-Hispanic or Latino	Monozygotic	0	0	1	0	0	0	0	0	0	0	0	0	0	0	0	0	0	0	0	0	0	0	0	0	0	0
>=16 years	P237	F125	30	Male	25.34	Non-Hispanic or Latino	Monozygotic	0	1	1	1	0	0	0	0	0	0	0	0	0	0	0	0	0	0	0	0	0	0	0	0	0	0
>=16 years	P238	F126	19	Female	24.13	Non-Hispanic or Latino	Monozygotic	1	0	0	1	0	0	0	1	0	0	0	0	0	0	0	0	0	0	0	0	0	0	0	0	0	0
>=16 years	P239	F126	19	Female	26.06	Non-Hispanic or Latino	Monozygotic	0	1	1	0	0	0	0	1	0	0	0	0	0	1	0	0	0	0	0	0	0	0	0	0	0	0
>=16 years	P240	F127	56	Female	35.18	Hispanic or Latino	Monozygotic	2	0	0	0	1	0	1	0	0	0	0	0	1	0	0	0	0	0	1	0	0	0	0	0	0	0
>=16 years	P241	F127	56	Female	35.76	Hispanic or Latino	Monozygotic	1	1	0	1	1	0	1	0	0	0	0	0	1	0	0	0	0	0	0	0	0	0	0	0	0	0
>=16 years	P242	F128	20	Male	22.66	Non-Hispanic or Latino	Monozygotic	2	0	0	1	1	1	0	0	0	0	0	0	0	0	0	0	0	0	0	0	0	0	0	0	0	0
>=16 years	P243	F128	20	Male	22.17	Non-Hispanic or Latino	Monozygotic	1	0	0	1	0	1	0	0	0	1	0	0	0	0	0	0	0	0	0	0	0	0	0	0	0	0
>=16 years	P244	F129	29	Female	37.78	Hispanic or Latino	Monozygotic	1	0	1	1	1	0	0	0	0	0	0	0	0	0	0	0	1	0	0	0	0	0	0	0	0	0
>=16 years	P245	F129	29	Female	37.55	Hispanic or Latino	Monozygotic	1	1	1	0	1	0	0	0	0	0	0	0	0	0	0	0	0	0	0	0	0	0	0	0	0	0
>=16 years	P246	F130	67	Female	36.39	Non-Hispanic or Latino	Monozygotic	2	1	0	0	1	0	0	0	0	0	0	0	1	0	0	0	0	0	0	0	0	0	0	0	0	0
>=16 years	P247	F130	67	Female	27.3	Non-Hispanic or Latino	Monozygotic	0	0	0	0	0	0	1	0	0	0	0	0	1	0	0	0	0	0	0	0	0	0	0	0	0	0
>=16 years	P248	F131	64	Male	31.25	Non-Hispanic or Latino	Monozygotic	2	0	1	1	1	1	1	1	0	0	0	1	0	0	0	0	0	0	1	0	0	0	0	0	0	0
>=16 years	P249	F131	64	Male	36.34	Non-Hispanic or Latino	Monozygotic	1	0	1	1	1	0	1	1	0	0	0	0	1	0	0	0	0	1	0	0	0	0	0	0	0	0
>=16 years	P250	F132	58	Male	34.35	Non-Hispanic or Latino	-	3	0	1	1	1	1	0	1	0	0	0	0	1	0	0	0	0	1	0	0	0	1	0	0	0	0
>=16 years	P251	F133	35	Female	23.4	Non-Hispanic or Latino	Monozygotic	2	0	0	1	1	0	0	0	0	1	0	0	0	0	0	0	0	1	0	0	0	0	0	0	0	0
>=16 years	P252	F133	35	Female	23.85	Non-Hispanic or Latino	Monozygotic	0	0	0	0	0	1	0	1	0	0	0	0	1	0	0	0	0	0	0	0	0	0	0	0	0	0
>=16 years	P253	F134	33	Female	22.78	Non-Hispanic or Latino	Monozygotic	2	0	0	1	1	0	0	0	0	0	0	0	0	0	0	0	0	0	0	0	0	0	0	0	0	0
>=16 years	P254	F134	33	Female	25.3	Non-Hispanic or Latino	Monozygotic	2	0	0	1	1	0	0	0	0	0	0	0	0	0	0	0	0	0	0	0	0	0	0	0	0	0
>=16 years	P255	F135	28	Female	26.11	Non-Hispanic or Latino	Monozygotic	1	0	0	1	1	0	0	0	0	0	0	0	0	1	1	0	0	0	0	0	0	0	0	0	0	0
>=16 years	P256	F135	28	Female	21.96	Non-Hispanic or Latino	Monozygotic	0	0	0	1	0	0	0	0	0	0	0	0	0	0	1	0	0	0	0	0	0	0	0	0	0	0
>=16 years	P257	F136	23	Female	19.45	Non-Hispanic or Latino	Monozygotic	1	1	0	0	1	0	0	0	0	0	0	0	0	1	0	0	0	0	0	0	0	0	0	0	0	0
>=16 years	P258	F136	23	Female	31.19	Non-Hispanic or Latino	Monozygotic	0	1	0	1	0	0	0	0	0	0	0	0	0	1	0	0	0	0	0	0	0	0	0	0	0	0
>=16 years	P259	F137	24	Male	24.54	Non-Hispanic or Latino	Monozygotic	1	0	0	1	1	0	0	0	0	0	0	0	0	0	0	0	0	0	0	0	0	0	0	0	0	0
>=16 years	P260	F137	24	Male	21.81	Non-Hispanic or Latino	Monozygotic	2	1	0	1	1	0	0	0	0	0	0	0	0	0	0	0	0	0	0	0	0	0	0	0	0	0
>=16 years	P261	F138	34	Female	44.22	Non-Hispanic or Latino	Monozygotic	1	1	1	1	1	0	0	0	1	0	1	0	1	0	0	0	0	0	0	0	0	0	0	0	0	0
>=16 years	P262	F138	34	Female	41.64	Non-Hispanic or Latino	Monozygotic	1	1	1	0	1	0	1	0	0	0	1	0	0	0	0	0	0	1	0	0	0	0	0	0	0	0
>=16 years	P263	F139	37	Female	25.94	Non-Hispanic or Latino	Monozygotic	2	0	1	1	1	0	0	0	0	0	0	0	0	0	0	0	0	0	0	0	0	0	0	0	0	0
>=16 years	P264	F139	37	Female	27.63	Non-Hispanic or Latino	Monozygotic	2	0	1	1	1	0	0	0	0	0	0	0	0	0	0	0	0	0	0	0	0	0	0	0	0	0
>=16 years	P265	F140	25	Female	19.49	Non-Hispanic or Latino	Monozygotic	1	0	0	0	1	0	0	0	0	0	0	0	0	0	0	0	0	0	0	0	0	0	0	0	0	0
>=16 years	P266	F140	25	Female	24.65	Non-Hispanic or Latino	Monozygotic	1	1	0	0	1	0	0	0	0	0	0	0	0	1	0	0	0	0	0	0	0	0	0	0	0	0
>=16 years	P267	F141	21	Female	44.8	Non-Hispanic or Latino	Monozygotic	2	0	0	1	1	1	0	0	0	0	0	0	0	0	0	0	0	0	0	0	0	0	0	0	0	0
>=16 years	P268	F141	21	Female	19.64	Non-Hispanic or Latino	Monozygotic	0	0	0	0	0	0	0	0	0	0	0	0	0	0	0	0	0	0	0	0	0	0	0	0	0	0

## Sheet: TableS3
Metabolite name	P1	P2	P3	P4	P5	P6	P7	P8	P9	P10	P11	P12	P13	P14	P15	P16	P17	P18	P19	P20	P21	P22	P23	P24	P25	P26	P27	P28	P29	P30	P31	P32	P33	P34	P35	P36	P37	P38	P39	P40	P41	P42	P43	P44	P45	P46	P47	P48	P49
L-Alanine	969833	1310601	1400336	1812997	1590956	1301848	1203044	2230247	1567323	1586473	1788833	1731539	1744738	1709990	1446205	1501866	2197263	1647203	1438702	1647716	1187141	1895798	1475207	1329324	1353894	1564116	2063481	1699426	1282218	1362681	1112890	1036239	1606517	1670577	1309255	1580599	1473949	1007918	1495332	1305351	1144733	1387295	2015728	1071378	916710	1035443	1159936	1253522	1410465
L-Aspartic acid	185762	48091.4	141080	99307.4	194516	74034.5	83835.9	142298	43011.9	166404	156157	110244	79978.8	878982	338922	144777	84986.1	146945	377145	91453.6	132702	109206	32702	128396	191243	138506	146775	146090	144438	208273	46141	114004	181025	85679.3	98133.6	49519.8	119060	127167	86317.9	140106	150832	219215	99038.6	66306.7	47120.7	121559	24807.8	187354	171908
L-Asparagine	99139.7	90004.6	109225	93192.6	109135	82496.2	112156	107929	131051	129923	141553	118472	119230	124698	109959	122653	214923	151587	112366	99771.7	119641	140898	132099	128193	132673	125048	162740	133297	138405	118741	94718.2	95568.5	143867	146185	152490	178477	100512	93771.6	86706.3	104485	118247	47153.1	111696	85442.6	65405.4	59363.4	72698.9	88747.5	84075.5
Glucosamine|Galactosamine	1.59296e+06	599633	618989	710963	696739	936755	976356	429094	72103.5	86738.6	143105	212279	7192.1	11497.3	22393.1	250134	769555	621946	1.59966e+06	1.62361e+06	1.2743e+06	1.19463e+06	840890	762704	79317.3	117460	44989.3	196140	270405	312898	1.01898e+06	471382	78759.9	34915	720949	1.00304e+06	7053.88	691651	886192	336161	561214	61098.2	29239.3	1.23705e+06	1.12959e+06	1.38481e+06	1.27543e+06	59417.7	97723
Hydroxyhippurate	41703.5	28917.4	23696.7	173855	31589.7	19743.8	15625.6	13942.9	105750	25142.1	48703.9	68473.5	96996.2	13261.1	27130.3	19063.2	28754.3	11943.1	5798.43	73855.7	19814.6	53951	10488.5	14766.1	395382	403900	16451.8	31897.4	58873	45648.6	2468.88	14712.2	21084.8	202408	33008.6	23031.8	107002	16140.8	14730.3	12366.3	15249.8	34522.2	92864.8	19638.6	6640.67	68821.3	112988	12115.9	34065.7
L-Carnitine	9.69563e+06	4.58939e+06	9.27809e+06	1.09878e+07	9.80089e+06	7.52544e+06	7.97353e+06	8.82546e+06	1.00289e+07	9.4705e+06	9.01522e+06	9.14568e+06	1.05791e+07	9.06478e+06	5.22362e+06	8.24218e+06	1.02046e+07	9.98061e+06	7.91693e+06	8.7633e+06	9.48755e+06	9.76164e+06	8.84184e+06	8.53643e+06	7.45305e+06	8.63573e+06	1.00404e+07	8.97035e+06	8.36589e+06	9.22762e+06	7.70464e+06	8.01683e+06	7.43849e+06	6.87015e+06	8.98404e+06	9415522	7.03412e+06	6.74329e+06	7.81206e+06	8.92861e+06	8.29056e+06	8.76772e+06	8.81546e+06	8.63535e+06	8.63255e+06	1.14621e+07	9.8927e+06	9.01122e+06	8.54568e+06
Ectoine	40522.1	103886	30002.1	74478.1	126515	45271.5	25147.6	126278	7260.16	9419.85	34222.5	3941.7	111953	146452	83864.1	53549.1	72974.4	40817.1	35624.4	16223.1	77668.6	20956.2	40740.5	46124.5	55340.1	66344.8	27172.7	18056.8	79960.7	88125.8	19257.3	12654.5	22175.2	29911.9	40978.9	176926	18702.2	11487.6	69316.5	40119.1	61959.1	24540.6	35087.8	33809.1	27034.9	38960.5	19277.1	55440.2	38109.1
Corticosterone	2712.71	7067.91	61637.6	116742	72607	64854.6	18845.5	636.676	341.159	297.254	18412.6	43436.3	30029.4	7657.11	1972.11	2419.13	1189.51	13728.2	37792.3	67653.5	10533.1	10459.7	2396.09	2179.18	20398.9	38327	3176.08	25123.7	21805.3	43288.1	296.463	912.567	1380.5	24798.1	7166.5	9413.19	203646	372.638	2137.33	4777.31	3151.73	3165.47	58897.8	15236.6	5463.81	25083.2	17173.4	1379.86	6076.23
Creatinine	1.1637e+08	8.52766e+07	9.92459e+07	1.31022e+08	119751485	1.17545e+08	1.14275e+08	7.48282e+07	2.97143e+07	4.37032e+07	9.24327e+07	6.06394e+07	5.75907e+07	5.53657e+07	4.54968e+07	4.93182e+07	4.74323e+07	5.08565e+07	9.56682e+07	4.43331e+07	6.6211e+07	5.16763e+07	5.47515e+07	3.80769e+07	101224968	1.33913e+08	5.54396e+07	7.42569e+07	8.45634e+07	1.3182e+08	6.02215e+07	4.87336e+07	100188895	1.01786e+08	5.5777e+07	6.49181e+07	4.91252e+07	6.82948e+07	1.1207e+08	5.80367e+07	6.60748e+07	8.78494e+07	1.30591e+08	1.17506e+08	1.0643e+08	5.61728e+07	5.53971e+07	9.87369e+07	1.13818e+08
Creatine	1.12633e+06	1.7785e+06	3.06908e+06	7.07757e+06	3.0837e+06	2.10101e+06	1.62759e+06	5.64598e+06	3.48437e+06	4.3813e+06	5.02811e+06	2.96558e+06	5.09417e+06	4.34882e+06	7.3477e+06	4.98583e+06	4.16964e+06	2.86494e+06	4.54548e+06	4.96476e+06	2.69717e+06	5.73878e+06	3.94115e+06	4.39329e+06	2.75439e+06	2.94609e+06	5.59085e+06	2.26486e+06	3.25185e+06	2.10871e+06	3.09133e+06	2.47378e+06	1.86635e+06	1.86887e+06	4.41945e+06	4.87554e+06	3.553e+06	800209	3.69019e+06	3.61461e+06	2.09637e+06	1.78057e+06	6.88104e+06	660879	1.13686e+06	3.7389e+06	2.34562e+06	707783	864175
Salicylic acid	839999	663559	570539	710539	1.35784e+06	650415	192202	406186	97565.8	333456	2.82152e+06	4.42883e+06	599698	224096	675126	728293	1.10881e+06	670794	110739	126729	476923	3.01753e+06	722904	711674	2.52907e+06	1.12586e+06	1.34534e+06	765085	3.51799e+06	2.53558e+06	220384	262620	1.15739e+06	5.42124e+06	1.76692e+06	2.04486e+06	2.0028e+06	350087	844678	211103	251996	234438	412795	224295	220486	402590	323130	558837	907348
C3:0 AC (Propionylcarnitine)	2.83802e+06	1.36698e+06	4.07799e+06	1.66528e+07	6.90335e+06	2.24734e+06	1.8578e+06	4.96741e+06	5.62258e+06	5.55333e+06	5.50226e+06	5.79805e+06	4.53452e+06	3.6295e+06	2.66804e+06	4.07034e+06	5.69561e+06	4.00843e+06	5.63756e+06	6.25466e+06	4.20447e+06	5.41657e+06	5.14711e+06	4.347e+06	2.34919e+06	3.06535e+06	2.83992e+06	2.8457e+06	4.66674e+06	3.52872e+06	2.20304e+06	1.83076e+06	2.42234e+06	3.20551e+06	3.72754e+06	4.38431e+06	2.37649e+06	2.11239e+06	4.14861e+06	4.0126e+06	3.04657e+06	4.74108e+06	8.11664e+06	2.03451e+06	3.31917e+06	6.20333e+06	4.09645e+06	3.28828e+06	2.48998e+06
C6:0 AC (Hexanoylcarnitine)	271870	81565.4	194332	269035	124795	104137	174842	150479	324832	395560	178647	207619	65547.4	51998.9	107554	242682	145064	107693	95702.5	103287	267399	197169	162633	270971	185699	224088	93247.6	124946	148790	194425	147418	164274	99067.6	123602	91967.7	131229	74907.4	208290	70994.2	61344.1	94060.8	43962	157284	68213.3	146417	140332	162089	221095	95527.9
C8:0 AC (L-Octanoylcarnitine)	1638645	562694	819424	1243291	511808	589199	1059791	546718	1267152	1680387	776750	942003	216786	134035	477316	936510	518672	416018	370938	407838	1079726	879688	751832	1088138	1342751	1130029	350285	558768	557941	799991	552456	754934	564145	724967	469973	647580	248641	1423425	430613	181026	275483	196250	1027453	195654	625890	352522	482044	1700799	647893
C9:0 AC (Nonanoylcarnitine)	306166	70916.5	82168.2	302547	168888	185026	131671	207038	187616	161237	198529	206086	101738	58926.2	189569	248526	105970	90691.4	40896.6	62179.7	307054	196137	260320	344177	221363	194526	66017.8	59889.8	673774	649933	152523	193839	127876	118934	119047	102896	52843.4	388331	193822	91675.8	62883.9	235570	478530	32113.5	130442	70586.1	107605	284336	194506
C10:0 AC (Decanoylcarnitine)	3.75312e+06	1.14272e+06	1.60545e+06	2.41435e+06	963070	1.43007e+06	2.29871e+06	934250	2.47334e+06	3.20655e+06	1.43465e+06	1.78132e+06	395160	207390	986150	1.99502e+06	883353	756657	805194	843973	2.41457e+06	2.21589e+06	1.69944e+06	2.43552e+06	3.00583e+06	2.45773e+06	538869	1.03807e+06	1.08957e+06	1.72986e+06	1.03844e+06	1.57586e+06	1.12318e+06	1.50771e+06	914749	1.12298e+06	483286	3.51713e+06	941540	331056	486627	334493	2.11096e+06	374509	1.51359e+06	777474	1.12573e+06	3.63108e+06	1.32305e+06
C12:1 AC (Dodecenoylcarnitine)	1406644	470289	525860	1314390	471704	551589	982969	475140	1450161	1748830	766223	943605	494470	250928	552008	657496	545193	496091	697660	720047	1914667	1319593	766228	1076046	1271306	1438996	378935	504000	579315	709550	432974	611844	654192	677644	482579	524491	384653	2256516	490559	216252	314230	246577	1248088	189253	794091	576230	861911	1593870	503532
C12:0 AC (Dodecanoylcarnitine)	1219139	283514	354642	861068	289250	548930	870422	422796	1136247	1393251	690700	805628	263182	149460	451596	833390	287429	347455	605269	430536	1723280	1321717	518927	799914	914502	879569	236851	355728	467064	781010	356156	566077	453920	486724	259691	300628	258416	2051067	505494	178940	213557	208071	1059139	191673	679456	280099	484227	1296345	465169
C14:0 AC (Tetradecanoylcarnitine)	375226	132923	165529	593714	446653	218198	352591	492229	1598417	1602387	437858	531256	370297	292546	513476	619436	371734	388744	240183	176312	436334	299273	296116	442983	495617	485936	548773	400774	503809	590511	155537	211605	531937	397079	178569	153992	690406	505100	338669	435098	502197	463090	562992	187480	309902	159840	201224	580084	385254
C16:0 AC (L-Palmitoylcarnitine)	2.61086e+06	1.18348e+06	1.11324e+06	2.48855e+06	2.15137e+06	1.26574e+06	2.15525e+06	2.86716e+06	5.59436e+06	6.46533e+06	1.7371e+06	2.83427e+06	2.25867e+06	2.09349e+06	3.51427e+06	2.5507e+06	2.8257e+06	2.79537e+06	1.72276e+06	1.15123e+06	1.60506e+06	1.49692e+06	1.72673e+06	2.66427e+06	2.59248e+06	2.56211e+06	3.37143e+06	2.48686e+06	3.0118e+06	2.39926e+06	900198	816146	2.88229e+06	1.55958e+06	762289	962503	5.11751e+06	1.63887e+06	1.15843e+06	1.7854e+06	1.4012e+06	2.13619e+06	1.48825e+06	1.4546e+06	1.74836e+06	833735	906721	3.7081e+06	1.82999e+06
C18:1 AC (Oleoylcarnitine)	4.38083e+06	2.411e+06	3.18078e+06	6.78925e+06	7.78263e+06	2.87912e+06	4.84584e+06	4.79677e+06	1.23284e+07	1.33727e+07	5.03615e+06	8.39846e+06	4.70677e+06	4.53559e+06	5.76342e+06	4.91194e+06	5.4583e+06	7.49484e+06	3.69347e+06	2.9705e+06	2.7881e+06	2.4672e+06	3.79189e+06	5.81941e+06	1.17024e+07	1.34965e+07	1.04087e+07	8.94138e+06	7.48624e+06	6.02154e+06	2.48221e+06	2.12387e+06	6.69373e+06	6.84047e+06	1.74994e+06	2.72436e+06	9.61812e+06	3.35358e+06	1.8975e+06	5.1131e+06	3.81421e+06	3.90869e+06	3.19466e+06	1.85453e+06	2.82692e+06	2.21517e+06	2.15305e+06	9.48073e+06	5.0016e+06
L-Acetylcarnitine	2.1439e+07	1.55183e+07	1.56787e+07	4.34536e+07	1.31004e+07	1.24912e+07	1.67377e+07	2.31476e+07	2.82001e+07	2.61034e+07	3.1498e+07	1.52628e+06	3.21979e+07	5.12377e+07	19672765	1.626e+07	3.44862e+07	1.93432e+07	2.8989e+07	3.27784e+07	2.81517e+07	1.9403e+07	2.19535e+07	1.51419e+07	2.64618e+07	2.9679e+07	2.13622e+07	1.26418e+07	2.88588e+07	1.74379e+07	1.87712e+07	9.74585e+06	1.24657e+07	2.19451e+07	1.28733e+07	2.33873e+07	1.2911e+07	1.64524e+07	1.78163e+07	1.45303e+07	1.17598e+07	1.73418e+07	3.00738e+07	1.25254e+07	2.71781e+07	3.37206e+07	1.89457e+07	1.68206e+07	1.27888e+07
Mannitol/sorbitol	94070.9	93438.2	83063.6	102486	159746	130218	135555	181834	279611	236055	517249	655242	715851	944753	437916	322090	198529	342492	841984	979994	576318	356261	228930	231938	139348	282186	436557	282647	341986	280728	906786	599503	128180	182783	426497	384292	254668	48485.1	239096	794690	777698	737538	936168	237419	88489.7	76862.3	77458.9	125869	185709
L-Glutamine	1.07443e+06	791386	1.17616e+06	669669	977547	767368	959547	639634	1.78391e+06	802971	2.36744e+06	812626	748057	1.34417e+06	753090	696463	926416	739480	1.99271e+06	1.08084e+06	1.01884e+06	1.00335e+06	1.09755e+06	846635	742171	937181	889099	751381	860789	920094	2.0218e+06	796534	705530	1.83985e+06	972860	2.36868e+06	869267	1.0897e+06	2.05774e+06	811224	836762	604979	1.80225e+06	857595	1.11794e+06	847700	896777	642585	720346
L-Glutamic acid	98338.5	498659	1361872	972276	1641567	829198	920500	2209041	68803.6	1798990	596638	746530	834438	2138860074	2132731	1600543	2617930	1792817	7040403	945379	1180092	939182	49670.6	1222385	1434014	1504044	2527471	2188234	2355095	1984533	342712	1317279	1791696	491643	897758	424162	541763	913622	1137205	1714729	1770508	1496616	800871	557129	242819	2024097	24029.4	1705662	1889194
N-Acetylglutamine	18628.2	15389.5	15319.6	25703.2	17665.4	10067.1	12404.4	16519.3	23993.7	31627.7	22010.5	0.901328	8354.44	12002.3	3069.78	11365.5	18302.5	10243.5	19839	15130.3	19976.2	14652.4	13021.1	14283.4	17342.2	27108.6	24893.4	14365.1	208.555	18258.9	11402.9	7555.92	12016.8	16810	10371.4	19382.7	10486.2	12820.9	17700.2	23798.3	18235.6	8018.03	18290.1	9849.26	13353.8	11201.5	9666.51	8421.13	14575.8
Betaine	4.68137e+07	6.95565e+07	5.32445e+07	5.14952e+07	5.13177e+07	3.79713e+07	4.32226e+07	5.17837e+07	4.99761e+07	4.74356e+07	4.20452e+07	4.93732e+07	6.6407e+07	4.8111e+07	4.35441e+07	4.47629e+07	7.02568e+07	5.68522e+07	5.89231e+07	7.30746e+07	5.11366e+07	6.02003e+07	4.7564e+07	4.08974e+07	4.36203e+07	5.81533e+07	7.35723e+07	4.69032e+07	5.57394e+07	5.52224e+07	5.17118e+07	5.26618e+07	2.42714e+07	3.33252e+07	5.86731e+07	6.48931e+07	3.67026e+07	4.31907e+07	4.72055e+07	4.71558e+07	4.27804e+07	4.47343e+07	5.43262e+07	5.31562e+07	4.85962e+07	5.49147e+07	4.24424e+07	4.47074e+07	5.16197e+07
Glycine	54804.9	36213.2	56788.7	54972.9	56927.1	49981.9	52918.9	81118.5	39635.6	45358.8	57315.1	50673.9	38659.1	37398	49718.3	48467.9	50091.5	48328.3	69555	74025.2	47109.7	61302.5	47199.6	46957.4	60666.2	62256.7	47867.4	53508.6	55098.3	58679.1	29678.6	27572	65073.4	67675	43389.5	50913.8	37838.5	40558.7	53374	44273	38615.1	54940.4	75236.3	36887.6	38717.5	60032.8	50527.2	36229.7	39563.9
L-Serine	231121	208916	344843	280000	341199	197662	281253	282793	272550	309519	329555	271567	206832	216032	234059	253788	396741	280783	348847	315449	329551	363212	310440	328462	315857	322188	394931	263019	248862	265108	239158	205656	234745	250258	294132	377497	237355	245647	267600	232627	250193	229873	286519	200696	195059	269188	289820	215029	186514
Acetylglycine	51440.9	8135.75	52908.2	153087	85754.9	62398.4	142800	32676.6	33649.1	57746.8	49633	29156.3	38372.7	19197.5	19874.3	31466.5	10514.3	44983.7	21648.7	34910.4	78261.6	42151.9	42721.7	32567.2	69362.2	119376	11601.5	59129.2	16500.3	49277.5	48293	45449.3	42927.6	31990	32763.2	42173.3	31516.5	73811.2	32470.3	43068.1	35080.9	8355.29	62267.9	31264.9	29561.7	25077	33696.4	123504	66004.2
L-Threonine	1791987	1073530	1866815	1944326	1814101	1574538	1625414	2655202	1512310	1403473	1979447	1680141	1338728	1180618	1337507	1421817	1674112	1445926	2299333	2527386	1485157	1949641	1516772	1588053	1891195	2001736	1552601	1656852	1816232	1864414	891776	759151	2051735	2547939	1358307	1577260	1419423	1321558	1803378	1328094	1185953	1643001	2914299	1094156	1127858	1829808	1899967	1084807	1176470
O-Acetylserine(1)	76639	180056	129610	157732	239159	92493.8	101359	194829	145721	118037	92187.5	647089	267251	103065	240689	110317	21266.2	145670	78696.1	191072	142643	239418	111825	81506.8	110380	160920	360317	115349	83268.8	133119	112699	52403.2	129452	158915	81103.6	164955	117074	79680.3	141849	98993.1	91878.1	62287.2	193356	94718.1	70857.9	80938.2	99746.6	85075.3	142400
O-Acetylserine(2)	202534	201962	237700	573960	389448	291139	245417	370821	372998	396477	274357	74070.6	330775	312627	341967	250846	308707	181613	281232	280587	366168	304142	340699	429243	363822	233464	548120	288350	297503	310849	371520	308692	413310	301452	346945	324396	251554	255087	232799	247168	248691	289502	434509	299164	293275	238374	258697	393566	292578
Pyruvic acid	1.09343e+07	9.42816e+06	9.687e+06	1.72239e+07	1.99861e+07	1.28309e+07	1.38971e+07	2.01355e+07	2.7232e+07	3.10418e+07	2.67926e+07	2.32104e+07	2.95525e+07	3.03266e+07	2.27595e+07	2.72612e+07	2.24349e+07	2.49259e+07	1.20229e+07	1.44683e+07	1.27607e+07	1.27842e+07	1.36797e+07	1.19177e+07	2.22049e+07	2.35343e+07	2.76698e+07	2.74849e+07	2.25354e+07	2.09477e+07	1.23458e+07	1.35558e+07	2.49531e+07	2.4345e+07	1.47473e+07	1.39448e+07	2.64137e+07	1.76668e+07	1.66798e+07	2.31838e+07	2.23933e+07	1.75947e+07	2.1425e+07	8.8187e+06	7.24359e+06	8.95111e+06	9.6397e+06	2.43772e+07	2.48783e+07
L-Lactic acid	29472687	23640465	32033001	54135216	55504944	31269204	32534381	82268249	72026726	88630608	70996492	78401688	81619703	76352119	69565503	73909272	74370948	76548693	31559480	42040424	27558896	33640909	35512161	34433789	71675455	76910937	88736696	81997280	58262592	70659873	32360465	41064999	76436399	76847153	32849068	33689981	71092227	31899653	37686566	64716108	63423078	62690178	72478528	28919641	22596588	23078555	25076741	74844548	75828519
Glutaconic acid	229161	332810	425376	84067.8	194736	558422	415910	44908.4	86781.6	187590	69356.5	48775.1	93245.1	50242.2	58616.2	70245.9	53062	74194.9	157182	252648	176366	260966	206346	281165	589716	647975	61424.1	66729.6	102378	56663.8	165084	417069	159642	138902	376787	262880	92008.2	366383	382832	103009	56287.3	85885.8	74734.7	598985	342208	367813	469276	206666	265023
Glucose|Galactose	5.2294e+06	6.41762e+06	6.5761e+06	4.70529e+06	5.34678e+06	7.78145e+06	7.3752e+06	4.47134e+06	2.41122e+06	2.14688e+06	2.60392e+06	2.64325e+06	1.79816e+06	929744	1.17787e+06	4.3539e+06	5.08847e+06	6.31574e+06	9.55785e+06	8.81397e+06	7.59282e+06	7.78721e+06	7.24077e+06	7.75807e+06	2.71495e+06	2.67859e+06	2.22091e+06	4.46862e+06	4.38209e+06	4.31414e+06	7.47887e+06	5.18351e+06	1.9997e+06	1.59405e+06	7.46406e+06	7.2233e+06	1.04276e+06	6.86638e+06	6.8562e+06	4.88476e+06	5.65366e+06	1.08495e+06	1.31916e+06	1.01539e+07	7.89235e+06	8.10785e+06	9.12624e+06	1.6801e+06	2.05638e+06
Methylimidazoleacetic acid	303796	33015.5	99858.7	213518	258260	226315	56975.3	98074.4	21268.1	37887.8	35129	39504.7	117346	175341	111575	54687.3	134630	160312	79804.1	23432.2	68151.2	44036.5	20627.2	47643.8	176958	212478	28388.3	46541.3	282735	288836	39181.7	19354.9	51339.8	40722.7	84157.5	124335	45143.2	35513.3	134093	40120.3	45389.4	294301	185122	52933.8	32581.4	64472.7	51133.4	213797	150877
1-Methylhistidine	4.16169e+06	2.2012e+06	1.73552e+06	6.55726e+06	3.86714e+06	2.56685e+06	3.69431e+06	3.65547e+06	937626	981974	825921	1.67512e+06	2.38309e+06	1.58586e+06	1.73298e+06	1.18409e+06	2.39975e+06	2.4251e+06	2.277e+06	1.88427e+06	2.11827e+06	1.13816e+06	1.76357e+06	2.23395e+06	2.78701e+06	3.50358e+06	1.66733e+06	1.56665e+06	2.7866e+06	3.01161e+06	1.42141e+06	1.02663e+06	1.9184e+06	2.05677e+06	2.45915e+06	1.97822e+06	1.27857e+06	2160632	1.98141e+06	1.69154e+06	1.63375e+06	1.9682e+06	3.90194e+06	1.86772e+06	1.64308e+06	2.75353e+06	1.82154e+06	2.61271e+06	2.40453e+06
L-Histidine	605294	456595	756435	474613	666724	527510	631616	660841	418757	566258	795048	632044	520206	333658	643942	554349	763498	717823	500284	667714	709400	701799	626044	561481	775899	767756	814806	559270	701196	689708	385222	441633	838384	774170	702749	1008978	357084	625140	604060	585135	634894	509317	519783	613421	725045	1054737	160459	524541	558713
3-Methylhistidine	304205	371.986	68055.6	1460216	756098	393172	72636.4	653199	16331.5	12166.7	7433.83	1482.27	207833	199743	216919	126438	276966	217400	137018	7009.97	100539	50100.5	14676.4	36476.9	391338	502712	42122.2	43079.4	756448	628963	30576.6	8078.53	21048	23843.3	78642.4	165970	59721.9	39577.2	183034	87474.2	91041.4	436464	2423228	19216.1	48003.2	53445.2	60466.8	275985	53222.2
L-Valine	2598399	1144825	3477530	5501561	3591240	1943744	2035740	4508365	1938682	2360822	2805206	1185040	1714434	1440917	1010329	2240235	1976066	1895626	3561533	3765479	3310424	3219589	2765308	2913730	2688019	3203705	1037599	1876824	1255227	2552757	1270164	1367759	2473281	2741063	2697516	3174420	1873479	2113056	1971523	2141414	1965942	1786056	5268014	2242036	2118109	2219666	2362345	2323008	2486169
Alpha-ketoisovaleric acid	1.43986e+07	1.35764e+07	1.42037e+07	2.01284e+07	1.40471e+07	1.38939e+07	1.48555e+07	2.65023e+07	1.86553e+07	2.18226e+07	2.38827e+07	1.98413e+07	1.93988e+07	1.56718e+07	1.48953e+07	2.26122e+07	1.8855e+07	1.82359e+07	2.05663e+07	2.3955e+07	2.5207e+07	1.94568e+07	1.84994e+07	2.0476e+07	1.70603e+07	2.298e+07	1.9483e+07	1.30366e+07	1.28795e+07	1.60828e+07	1.54802e+07	1.56287e+07	2.16096e+07	2.01821e+07	1.66677e+07	1.68258e+07	1.76415e+07	1.61306e+07	1.73015e+07	1.76519e+07	1.61875e+07	1.77081e+07	2.29853e+07	1.55423e+07	1.45729e+07	1.49155e+07	1.64707e+07	1.66921e+07	1.55265e+07
4-methyl-2-oxopentanoate|3-Methyl-2-oxovaleric acid	5.60783e+06	4.73283e+06	8.44256e+06	1.86889e+07	8.06039e+06	4.62674e+06	5.55636e+06	9.48422e+06	6.73235e+06	6.11192e+06	5.6112e+06	7.67307e+06	1.06922e+07	4.06329e+06	5.08032e+06	4.45671e+06	5.79753e+06	5.17281e+06	5.84097e+06	1.52247e+07	9.87475e+06	7.60916e+06	6.34003e+06	6.34648e+06	7.83093e+06	5.47514e+06	4.97431e+06	3.14294e+06	2.62772e+06	3.59486e+06	3.09294e+06	5.83682e+06	9.13491e+06	1.60772e+07	5.73861e+06	6.34988e+06	6.65982e+06	3.31183e+06	4.94302e+06	3.79765e+06	4.15858e+06	4.26455e+06	1.91184e+07	3.75345e+06	3.72728e+06	5.34482e+06	7.42869e+06	4.71427e+06	7.26052e+06
L-Isoleucine|L-Leucine	2968006	1837661	3978707	6660985	4646167	1935337	2165565	4335675	1277193	1955791	2173822	3083509	1399770	1241858	2080584	1756705	3053424	1777959	3081520	3189618	3502395	3723073	2923524	2566593	2837235	2862068	1513640	1590027	2135255	2545321	1048384	1561650	2340701	2542731	2685528	3051047	1579915	2038663	1854326	2008202	2004571	3316312	5545686	2138433	1865367	2097495	1941992	2334363	3043840
N-Acetylleucine|N-Acetylisoleucine	5861.48	6860.95	11808.4	64799.1	17867.7	4726.99	30168.6	16452.8	20965.2	9292.43	12131.1	16017.7	16996	6130.55	12329.2	4762.12	10299.5	1148.56	14008.5	29971.2	2482.71	9026.39	8987.03	9033.91	13235.5	28200.7	6265.84	6248.75	9555.72	10152.7	4764.25	12535.1	1875.14	5855.75	15758.1	2907.92	4442.29	6064.54	7263.44	7283.81	12332.8	15521.2	78609	18441.8	11105	8898.67	2261.26	5612.79	11342.7
C14:0 FA (Myristic acid)	1.56219e+06	2.49484e+06	1.29515e+06	2.76617e+06	739121	751331	3.8299e+06	3.25708e+06	6.74597e+06	4.21462e+06	1.15185e+06	981187	800120	456495	3.39944e+06	6.80807e+06	1.25531e+06	1.23886e+06	982795	2.25502e+06	2.41303e+06	2.54077e+06	1.32104e+06	3.58834e+06	3.26274e+06	5.26414e+06	627488	585715	1.40753e+06	2.06076e+06	2.24022e+06	1.20928e+06	1.8518e+06	5.41257e+06	758897	513883	4.16436e+06	6.10344e+06	2.18543e+06	915583	1.90902e+06	533780	2.0134e+06	749461	2.06307e+06	915533	1.48197e+06	1.94021e+06	714030
C16:1 FA (Palmitoleic acid)	6.87622e+06	4.04184e+06	5.3804e+06	2.1975e+07	3.00171e+06	2.72971e+06	3.01646e+07	1.39384e+07	3.16811e+07	2.69662e+07	3.03882e+06	3.41703e+06	2.32968e+06	1.34039e+06	8.7001e+06	8.75451e+06	3.04599e+06	5.89851e+06	4.36515e+06	1.18407e+07	7.53407e+06	6.36922e+06	4.353e+06	1.11789e+07	2.12462e+07	3.08218e+07	2.57857e+06	2.54378e+06	1.59311e+06	3.2548e+06	1.19754e+07	7.20324e+06	1.01823e+07	1.11126e+07	2.77323e+06	2.25082e+06	8.30203e+06	3.38367e+07	3.88326e+06	3.32773e+06	9.49532e+06	1.40043e+06	7.09483e+06	3.60799e+06	8.80439e+06	4.84068e+06	9.65602e+06	9.33058e+06	4.05084e+06
Pipecolic acid	4.36538e+06	3.12383e+06	1.68706e+06	1.17005e+06	1.19108e+06	1.48879e+06	1.63452e+06	1.12303e+06	695622	895104	1.93857e+06	1.61992e+06	615187	573362	489310	1.23602e+06	1.78812e+06	1.16755e+06	1.16902e+06	1.77641e+06	1.03115e+06	1.02526e+06	934637	878366	279547	1.17258e+06	1.29408e+06	1.90827e+06	1.0291e+06	1.00733e+06	991768	1.05447e+06	1.3077e+06	1.75682e+06	1.76775e+06	1.6519e+06	289377	766647	973372	885872	1.23437e+06	642391	492840	874432	649474	2.11835e+06	1.25696e+06	637595	1.00507e+06
L-Lysine	7.78056e+06	6.19778e+06	6.97161e+06	8.30035e+06	2.83498e+06	5.49297e+06	6.90508e+06	8.05432e+06	6.25879e+06	6.52113e+06	7.79812e+06	5.82569e+06	6.22108e+06	9.49123e+06	5.39435e+06	4.98546e+06	6.68053e+06	1.47836e+06	6.15168e+06	7.17081e+06	6.37221e+06	6.59049e+06	6.76698e+06	8.35663e+06	2.0027e+06	8.00116e+06	4.52148e+06	4.00124e+06	5.29569e+06	6.84378e+06	5.29559e+06	5.19872e+06	1.91192e+06	7.33502e+06	6.72395e+06	6.86511e+06	6.20356e+06	6.88436e+06	5.98856e+06	5.16526e+06	5.79076e+06	6.99651e+06	7.88459e+06	5.00048e+06	5.91475e+06	7.48696e+06	6.23969e+06	9.87543e+06	5.69587e+06
N6,N6,N6-Trimethyl-L-lysine	2.11803e+06	831115	927656	3.28931e+06	2.3646e+06	1.12724e+06	885468	2.23362e+06	788898	916179	1.05699e+06	1.2585e+06	1.15765e+06	947744	949459	714435	1.02779e+06	1.01891e+06	598735	679926	916634	530654	790002	864688	925885	1.07023e+06	1.10054e+06	849616	1.49535e+06	1.5465e+06	1.01626e+06	721492	945790	905049	948502	892908	773603	812510	775130	807223	775951	1.11397e+06	1.64344e+06	902298	736893	1.69581e+06	990955	1.16586e+06	1.18141e+06
Aminoadipic acid	108648	52942.8	95942.4	1063634	119688	44081.7	46496.3	192016	15329.2	92093.7	70181.3	33186.1	12688.9	6.16684	112317	91969.6	36650.2	37136.8	9469080	642796	88133.2	93996.7	34192.2	92830.6	79408	92117.2	48286.6	26213.1	65609	63857.1	97584.8	48610.1	64227.1	27411.1	61390.9	1047521	9972.84	48083.7	126124	49498.7	44085	113498	164397	34761.1	96982.1	54.31	9554.01	47253.9	48981.3
L-Methionine	3.16461e+06	1.73631e+06	2.50426e+06	5.1336e+06	4.49207e+06	1.88874e+06	1.99723e+06	3.55575e+06	881720	1.12548e+06	3.25324e+06	2.81916e+06	555145	677912	2.38437e+06	1.47722e+06	1.28487e+06	580053	3.80137e+06	4.92376e+06	2.52215e+06	3.29837e+06	2.4004e+06	2.61626e+06	2.53603e+06	2.50374e+06	889914	789077	1.9796e+06	1.85473e+06	800141	1.10637e+06	2.20286e+06	2.02448e+06	2.03983e+06	2.44789e+06	816260	1.89138e+06	1.88941e+06	1.1167e+06	1.10715e+06	1.80437e+06	3.80479e+06	1.38773e+06	1.70901e+06	2.32532e+06	1.67954e+06	1.07903e+06	952844
Methionine sulfoxide	411173	13223.5	23014.9	29757.7	67357	18431.7	20604.3	16445	5093.91	11486.9	23927.4	23.4782	975.006	1832.63	139224	8953	575.619	6007.19	41923.4	30766.1	12959.7	26030	17835.7	17942.1	23721	10671.7	30.3904	231.717	7961.64	7792.67	3258.87	10858.8	25972.8	22046.8	18031	16806.6	4442.32	16374.8	11907.7	10137.8	14969.4	5636.19	24686.4	8055.18	20434.8	13218.8	13918.8	3805.3	8251.35
2-Hydroxyethanesulfonate	212350	35429.7	197042	205300	211192	252971	246217	156071	190868	230362	175498	174980	151305	170865	266842	166897	109498	172558	150979	164312	270174	210811	144714	151422	176471	195602	242180	200644	13484.6	158520	211948	167418	120191	136541	157826	187157	128863	199969	160391	239213	141766	187144	155889	327241	224999	394802	423708	272951	200879
Taurine	1.29938e+06	751448	2.19008e+06	3.46644e+06	3.15168e+06	1.87989e+06	1.87706e+06	3.95695e+06	3.48873e+06	2.75392e+06	2.93441e+06	3.31271e+06	2.74385e+06	3.1101e+06	5.19223e+06	2.71294e+06	2.03405e+06	2.75647e+06	1.67318e+06	1.91467e+06	1.5313e+06	1.82162e+06	1.48249e+06	1.53746e+06	2.6568e+06	2.95031e+06	3.60439e+06	4.67441e+06	3.10593e+06	2.9245e+06	1.68441e+06	2.04949e+06	3.77647e+06	4.81671e+06	1.65498e+06	1.72835e+06	3.24923e+06	1.99208e+06	2.10529e+06	2.91687e+06	2.57361e+06	3.18399e+06	4.40307e+06	1.25648e+06	1.37589e+06	1.70471e+06	2.6303e+06	3.11957e+06	2.89287e+06
L-Cysteine	23346.2	31289.7	54635	13156.4	27464.5	28881	40733.8	17044.9	15045.6	23326.9	10124	10941.1	9454.65	22966.9	4545.28	35656.7	16490.6	25799	21271.2	28164.5	30167.7	36134.9	26522.8	32285.7	17698.7	20674.1	18514.7	19861.8	27706.5	27337.7	14178	31808.6	28023.8	16837.7	42533.7	17089.7	17332.1	28243.5	12174.2	30260.5	23941.7	18799.8	32859.1	32373	8177.66	21716.5	28016	15692	30730.7
L-Cystine	5037319	3736707	2718624	2888505	2929296	2819026	2827578	2442203	1402284	1339706	2367150	1567483	2771287	3041525	1119505	1944247	2213364	1734822	4555430	4107369	3861273	3168227	3469740	3303053	1862413	2388294	1914821	956262	2439940	3086579	5371251	4217587	2064967	3567580	3788510	4283231	2213092	2678818	2569306	1902222	2371505	2423856	1980985	3472328	4126436	4187691	4393878	2520822	3606525
Nicotinamide	36272.7	23133.2	62648.7	21527.7	73693.6	39529.9	62200.7	56253.5	65713.7	37721.8	24610	9595.9	17618	23908.4	12622.4	14132.4	11626.1	16691.9	48680.6	49140	60963.9	66500	93456.9	100616	40329.2	38275.6	12656.4	12602.2	48242.4	44362.4	55598.4	25439.6	36991.4	17767.1	30345.1	16656.5	13800	91647.6	95248.4	89690.2	79179.8	12625.8	14853.6	41939	31405.3	41733.8	41157.9	44405.4	40964.6
Trigonelline ( N'-methylnicotinate)	1.39794e+06	4.7227e+06	579086	4.72653e+06	765152	822247	1.95764e+06	102266	547557	702031	594129	724654	1.27705e+06	512789	857978	768948	518084	298127	216886	252776	651696	1.04432e+06	1.52419e+06	816249	5.31456e+06	4.69228e+06	1.58903e+06	3.61621e+06	717003	501929	840343	704175	730049	1.45365e+06	848622	333984	491478	293980	593475	428150	512366	807490	183931	259261	99666.1	131786	115697	175923	652957
Pantothenic acid	134221	473007	228050	94959.8	152582	191341	241456	381570	131288	270120	187991	419973	106482	98270.1	250362	320585	328892	109893	485188	773011	677943	443092	146475	249761	116191	159904	73618.9	84938.1	37916.6	91356.5	141623	116497	69452.4	89012.5	218072	216359	145307	103532	198925	95827.9	99370	38478.8	142162	101362	87310.9	104594	105546	43037.4	147333
L-Phenylalanine	5.96884e+06	5.00156e+06	7.17211e+06	7.95972e+06	7.17736e+06	4.90633e+06	5.065e+06	6.73517e+06	4.31066e+06	5.03727e+06	8.10684e+06	9.36853e+06	6.21001e+06	4.91791e+06	6.78606e+06	5.32268e+06	8.11385e+06	5.06918e+06	5.6002e+06	6.03537e+06	6.58351e+06	7.48797e+06	6.33518e+06	6.13116e+06	6.02881e+06	6.86413e+06	7.04031e+06	5.22058e+06	6.30313e+06	6.28393e+06	4.22697e+06	5.63016e+06	5.47318e+06	6.49921e+06	6.84765e+06	9.04796e+06	6.26184e+06	5.17894e+06	6.0684e+06	5.32373e+06	5.10329e+06	5.97206e+06	8.39915e+06	5.79954e+06	5.31614e+06	4.17742e+06	4.86507e+06	4.75174e+06	6.04446e+06
N-Acetyl-L-phenylalanine	16011.8	12184.5	14584.8	60940.9	21536.1	11999.8	15720.2	16089.1	28341.6	16701.3	16871	20840.1	34340.6	9834.9	15411.5	8755.85	17615.7	13305.3	10789.1	23757.3	12926.1	14292.9	11190.3	9500.15	20114.9	21881	15666.5	13217.9	14403.4	16376.1	6715.39	9461.93	8800.99	35295	12768.5	17750.6	26970.1	8928.08	6644.91	13327.5	11215.4	10757.5	40104.5	16102.9	14361.1	12285.3	15300.7	8588.49	11336.2
Choline	7.80549e+06	8.16303e+06	9.06288e+06	9.25414e+06	1.04133e+07	7.60784e+06	6.83606e+06	8.1329e+06	8.14691e+06	1.04571e+07	7.39619e+06	7.54044e+06	9.59971e+06	9.81986e+06	1.01335e+07	4.48323e+06	8.88271e+06	1.00324e+07	6.76256e+06	1.05874e+07	8.91591e+06	9.33572e+06	9.76073e+06	8.95047e+06	9.75834e+06	6.8268e+06	9.34732e+06	6.91243e+06	6.29916e+06	8.3547e+06	7.1529e+06	1.02534e+07	9.24968e+06	8.77274e+06	7.87644e+06	7.94472e+06	4.54288e+06	7.60855e+06	7.76772e+06	6.45493e+06	7.79738e+06	8.30505e+06	1.01182e+07	4.66405e+06	4.80917e+06	8.3202e+06	6.74381e+06	7.60626e+06	1.14735e+07
C20:5 FA (Eicosapentanoic acid)	444973	1.08131e+06	1.31e+06	1.33326e+06	452564	1.38293e+06	7.32428e+06	1.81508e+06	723413	354230	338896	316070	349918	146943	386772	567082	189212	245915	505770	853503	807067	435838	1.15317e+06	1.64247e+06	759506	1.56609e+06	178859	474757	144847	250757	706527	377631	527248	737060	418564	427903	1.50167e+06	1.70532e+06	641572	499597	482384	680471	1.35499e+06	529648	947082	2.50644e+06	3.2944e+06	846558	1.05784e+06
Hypoxanthine	120790	6.42852e+06	5.37197e+06	350424	281263	120229	107127	150423	410483	447847	439517	273783	460683	1.30877e+06	195212	295804	169464	187440	8.10631e+06	1.1908e+07	1.14149e+07	1.04808e+07	9.99115e+06	8.80319e+06	777603	1.78903e+06	131401	342404	429431	453011	1.67565e+07	1.9305e+07	1.16345e+06	499198	1.06007e+07	1.29184e+07	187537	345108	619620	323878	326993	355518	302379	9.35162e+06	5.40075e+06	4.01032e+06	4.57635e+06	621434	505753
Uric acid	85013.2	80627.5	59072.8	79566.3	70791	72418	53110.4	60136.5	28662.6	36890.9	19662.2	2.77944	56981.1	57783.8	40924.1	44812.5	32239.3	46366.7	36723.8	30077.6	62903.8	44076.8	36441.6	46249.2	38938.9	40952.4	48498.2	28543	47074.7	72050.5	65228.3	52118.9	41089.6	41551.2	54669.8	39823.9	34939.5	48184	40743.8	42601	34324.4	19516.1	39418.9	56773.8	48446.1	53763.7	56296.5	63854.2	61217.2
Allantoin	24458.8	37364.5	39794.9	19329.9	44117.7	25393.4	21980.1	20667.7	12161	20442.7	12993.7	33882.6	28132.1	18052	19653.5	17913.3	19852.5	15663.4	31017.3	38553.2	26601.1	35412.8	26994.6	32384.3	26635.9	32765.1	20505.9	13563	18471	23023.2	27889.8	36141.1	20092.3	28573.1	30235.2	36715.5	13268.8	23170.3	30650.3	13979.2	20820.9	22835.3	27152.9	40903.7	35108.8	36082.5	43291.6	17073.4	41210.1
Xanthine	1008833	1617640	709989	463222	453228	765220	614950	282600	1045863	587067	400266	57705	262544	445000	425684	370138	351285	633882	947703	1528603	1419500	1300948	1307127	1764000	381135	254069	393618	344173	654546	555340	1613714	2076731	255151	247732	1566493	1135825	253812	1363300	826430	461548	393938	22036.7	150032	788021	740796	875836	1268375	183604	139379
7-Methylguanine	77037.6	78277.2	73505.2	130020	130719	106489	88145.2	89755.7	106041	118458	77650.4	88275.1	96154	86583.8	63321.3	77259.2	86400.2	76039.1	70284.8	84532.5	109830	105372	85413	86049.5	90980.9	80365.7	84774.6	78048.1	78742.4	96580.7	88903.4	85894.9	91202.2	95297.1	86136.2	84339.8	78340.2	83330.8	82869.2	72690.5	69848.2	64285.2	95336.5	66730.6	56828	79796.6	79151.1	73885.3	114822
Orotidine	150271	108395	115042	192378	202157	131161	133103	239303	236148	253575	156157	1.49765	197618	188960	161015	154329	169963	178240	73477.1	90840.6	142621	112643	116436	168018	167668	212823	189241	149748	127491	236581	113289	116217	170468	175692	127796	106325	172849	109229	108002	141006	126618	190549	200804	108724	100570	99023.9	92657	248155	321809
5-methyluridine (ribothymidine)	1.48948e+06	1.53767e+06	1.05281e+06	1.64126e+06	1.88437e+06	1.5454e+06	1.38054e+06	1.03011e+06	1.67687e+06	1.75845e+06	1.58694e+06	1.26844e+06	1.77373e+06	1.36765e+06	1.08109e+06	932484	1.19651e+06	1.1405e+06	1.63061e+06	1.69451e+06	1.775e+06	1.37836e+06	1.84991e+06	1.8239e+06	1.30745e+06	1.24224e+06	1.05235e+06	757520	1.84742e+06	1.89222e+06	2.01588e+06	1.44207e+06	1.27439e+06	1.20381e+06	1.93861e+06	1.9554e+06	799109	1.59353e+06	1.73514e+06	1.13703e+06	1.13463e+06	1.61231e+06	1.54452e+06	1.5534e+06	1.57986e+06	1.48804e+06	1.59218e+06	1.38767e+06	1.27281e+06
Uridine	1.72203e+07	1.49793e+07	1.0523e+07	1.07998e+07	9.84766e+06	1.96412e+07	1.11983e+07	9.13739e+06	1.39541e+07	1.53345e+07	2.1225e+07	1.84185e+07	2.44813e+07	2.45073e+07	1.55759e+07	1.42138e+07	1.2404e+07	15482270	8.82134e+06	8.95584e+06	2.13891e+07	1.30371e+07	1.98841e+07	1.57758e+07	1.15771e+07	1.537e+07	1.34568e+07	1.04082e+07	1.08953e+07	1.31262e+07	1.43564e+07	1.86067e+07	1.06247e+07	9.48876e+06	1.35308e+07	1.04974e+07	1.4944e+07	1.78371e+07	1.52278e+07	2.19926e+07	2.22648e+07	8.6546e+06	7.66061e+06	1.50071e+07	1.29978e+07	1.66394e+07	1.85776e+07	9.17973e+06	8.9402e+06
Sphinganine	151208	145520	107266	64219	96865.9	81756.3	89674.2	100098	119302	175455	91348.1	137560	80004	66820.8	197405	109957	220103	237312	185450	80304.3	89307.3	87704.9	144138	222601	146081	154063	132331	104919	142538	85029.9	78945.1	40836.3	96885.6	59532.4	44984.5	118845	177682	89882.1	72317.4	86775.2	44840.2	115671	31518.3	84806.6	129938	75356.3	53890.4	159588	89793
alpha-Ketoglutaric acid	154615	12880	106516	3877882	63961.3	14424.9	198921	204820	9019.26	56469.3	425962998	456352	122565	259015	101778	13545.3	274872	101542	23.61	25885.5	121493	46362	9.78167	23947.3	90987.4	84908.2	245431	152238	53291.1	145932	298293	10259.7	7002.82	7284.97	6153.59	132868	13198.3	7094.49	10170519	65973.1	90323.7	415118	36984.3	57328.9	7.60302	129.188	3706.77	42250.9	29151.8
Citric acid	1.84283e+07	2.14153e+07	2.29961e+07	1.43492e+07	2.15777e+07	2.39111e+07	2.43675e+07	2.08596e+07	1.19081e+07	2.78234e+07	6.45046e+07	1.6425e+07	9.64973e+06	1.76595e+07	2.07202e+07	2.40665e+07	2.252e+07	2.55773e+07	2.18251e+07	1.05308e+07	2.63102e+07	2.37661e+07	2.23325e+07	2.06431e+07	2.57148e+07	2.37481e+07	3.49051e+07	2.19338e+07	2.55801e+07	2.49524e+07	2.19652e+07	2.12172e+07	2.80408e+07	1.32266e+07	2.98249e+07	2.31998e+07	1.03935e+07	2.75689e+07	2.42494e+07	1.841e+07	1.59197e+07	1.44269e+07	2.2257e+07	2.01464e+07	2.09077e+07	7.09305e+06	9.35026e+06	1.71399e+07	1.6851e+07
L-Kynurenine	80454.4	82379.2	96136.9	114552	137555	101395	65125.7	105203	114013	146991	107047	117832	126639	105043	80699.8	71467.5	88338.4	85012.2	75521.3	100940	143249	118543	136017	137319	76641.1	86915.9	103659	80401.4	112127	149837	105947	146360	100327	90748.3	129335	91816.9	91493.4	77158.1	123933	96747.2	110866	92282.8	119680	68468.2	70385.1	60831.4	77877.2	123651	349762
Kynurenic acid	19111.6	17516.4	20362.3	91114.5	23939.5	13197.6	42041	35586.9	29643.2	16721	49136	30621.8	80623.4	24658.7	29146.7	18701	16328.9	7771.23	17973.3	70919.4	7101.02	26293.3	28361.6	25978	18681.1	58777.8	21954.6	14373.7	21070.7	21665.8	11910.6	24902	6154.44	40236.6	41080.5	11915.9	45290.3	17178.9	21200.6	14570.4	26437.6	23435.2	104503	49459.2	30630.7	16091.7	24597.1	14178.4	35446.9
Indoleacetic acid	241912	426681	422560	722765	314981	724921	225320	382291	349122	277042	466606	309320	559801	211712	163922	336080	350917	360864	192532	558404	700869	629797	483805	349753	185552	239539	284018	182771	221833	266801	136350	127779	343857	559567	779683	405736	270077	412666	300108	308955	298482	206528	615854	145078	231521	713868	405847	403878	742039
3-Indolepropionic acid	1791022	13400827	3127781	624212	2585838	1682215	3655422	1041853	2231088	2416671	15471519	3886066	5907507	13301256	2700784	3660686	5460488	3591997	3478686	11015168	3493547	5347797	3024604	1459979	7586889	12071748	1630964	11297933	4308836	2910296	4680129	1904722	1720214	10837403	5670735	4669676	3453920	2820682	12522235	2067351	5603211	1164246	750478	11628367	20021571	2416251	2287625	509506	7968875
L-Tryptophan	1277910	1202689	1572940	2028453	1814968	913160	847383	1727596	1004548	1383829	1486409	1469197	896533	838086	1150090	961870	1394060	999478	1359614	1665684	1567816	1805292	1586888	1557566	1248324	1161379	1091646	835734	1015180	1346333	1048520	1060941	1315674	1300182	1454394	1568451	790162	987918	1061290	1013438	1089865	836673	1333046	1083714	1015412	959988	1126649	1298200	1371374
Thyroxine	478436	573829	803609	759754	623500	589807	566692	1004466	1018749	1104826	818266	909265	921362	892005	726862	961340	1015292	945467	695296	874321	804902	824438	953684	985644	880584	627847	703093	545762	500171	640580	814593	998117	1086054	990399	789305	808861	743272	602008	689056	743725	839227	505108	733963	634058	540345	740018	700426	681215	861232
L-Tyrosine	6.2764e+06	4.12338e+06	6.84392e+06	8.34722e+06	6.61058e+06	3.75919e+06	5.00657e+06	6.27042e+06	3.00879e+06	4.311e+06	5.76799e+06	3.63712e+06	2.41982e+06	1.97473e+06	2.96296e+06	3.69487e+06	5.62842e+06	4.87485e+06	1.00987e+07	1.06123e+07	7.20456e+06	8.52226e+06	7.21138e+06	7.13208e+06	2.64972e+06	4.40487e+06	3.59379e+06	4.11656e+06	3.06543e+06	3.80432e+06	5.29893e+06	3.93455e+06	2.70968e+06	2.47417e+06	6.13194e+06	8.95753e+06	2.35742e+06	5.79921e+06	6.60727e+06	3.29845e+06	3.76948e+06	2.84453e+06	4.18396e+06	6.27739e+06	5.36323e+06	6.53876e+06	6.48912e+06	1.98555e+06	2.28641e+06
Phenol sulphate	2.09302e+07	8.21468e+06	2.64634e+06	6.2012e+06	20873973	5.29744e+06	817194	6.8838e+06	28077.3	7.31104e+06	666130	1.08058e+07	5.2254e+06	2.2889e+06	8.34825e+06	1.02878e+06	7.9639e+06	3.87329e+06	152837	961658	3.25171e+06	4.44182e+06	859656	4.82283e+06	3.0513e+06	425921	3.80368e+06	1.61353e+06	3.97885e+06	5.38953e+06	306023	217146	1.78771e+06	2.59297e+06	2.34942e+06	515711	2.24086e+06	1.05331e+06	202213	1.55063e+06	391762	9.50408e+06	944326	2.39447e+06	2.09971e+06	1.03319e+06	2.26895e+06	4.56747e+07	1.77516e+06
Phenylacetic acid	167296	194643	164301	376063	208058	239981	197380	139530	142862	163583	256647	140850	158175	116554	209140	115871	203503	167631	258608	170557	193760	274219	236146	231588	109914	235681	136076	152756	175871	236140	177112	136971	118030	130342	159945	148801	177285	166630	173066	294860	389447	121613	141086	146422	142455	116840	126743	155345	282498
Hydroxyphenyllactic acid	380261	285001	271398	512444	360922	290345	228568	321320	250090	289750	342630	335099	351423	143629	197173	144495	279909	190803	189402	275281	258415	297898	230397	225515	199431	264998	353425	278308	200646	208118	154891	233044	259268	280836	250802	184067	166051	205435	205914	142954	198084	378999	486267	396247	387574	177356	159934	182049	307858
Ornithine	3.91033e+06	2.90782e+06	4.57877e+06	6.34923e+06	5.98414e+06	3.35167e+06	4.42875e+06	5.61838e+06	4.1349e+06	4.13672e+06	5.15185e+06	5.11081e+06	4.75264e+06	3.2745e+06	4.05552e+06	3.65553e+06	6.60444e+06	4.08913e+06	3.55462e+06	4.56453e+06	3.53901e+06	3.27556e+06	3.46476e+06	3.27236e+06	4.18232e+06	5.3028e+06	4.91751e+06	4.5986e+06	4.16762e+06	4.51433e+06	3.38947e+06	2.65116e+06	3.70486e+06	4.32843e+06	3.30388e+06	4.08065e+06	4.35193e+06	3.54572e+06	4.40115e+06	3.43595e+06	3.68619e+06	3.95314e+06	5.17333e+06	3.14792e+06	2.64875e+06	5.00806e+06	3.25095e+06	3.89921e+06	3.76619e+06
L-Proline	1.1741e+07	1.14728e+07	1.75997e+07	1.26355e+07	1.58423e+07	1.48028e+07	1.40243e+07	1.54731e+07	1.03762e+07	1.12054e+07	2.07839e+07	1.65087e+07	1.05582e+07	1.09545e+07	1.06714e+07	1.22646e+07	2.49435e+07	1.32721e+07	1.29184e+07	1.36776e+07	1.56094e+07	1.8404e+07	1.5177e+07	1.56839e+07	1.35006e+07	1.71932e+07	1.28574e+07	1.21542e+07	1.42834e+07	1.61117e+07	8.15029e+06	6.6468e+06	1.11579e+07	1.33273e+07	1.59392e+07	2.01753e+07	1.08966e+07	9.23364e+06	1.48031e+07	1.03843e+07	1.09624e+07	1.23496e+07	1.5494e+07	1.55528e+07	1.15505e+07	1.13527e+07	9.6288e+06	9.93664e+06	1.55506e+07
4-HydroxyProline	796514	159175	178825	608829	346189	192548	438418	981817	499596	546964	924114	322427	312771	296798	629197	345242	610449	390551	763067	435496	611484	589305	364786	381178	164335	273422	575640	138949	257013	523661	203327	185795	149218	167989	416316	699400	237444	445559	391914	391259	219031	385481	560109	218128	129349	423042	374433	188720	243221
L-Arginine	1.69837e+07	1.24003e+07	1.75806e+07	1.23921e+07	7.46608e+06	7.71644e+06	8.47527e+06	5.89937e+06	2.0872e+06	2.21323e+06	1.46975e+06	1.13153e+06	1.76511e+06	1.49017e+06	1.91536e+06	1.04417e+06	1.17371e+06	444681	2.03622e+07	2.47056e+07	1.51429e+07	1.59258e+07	1.17418e+07	1.21234e+07	1.59127e+06	3.09213e+06	1.00629e+06	735689	3.26694e+06	3.72371e+06	1.05637e+07	8.71045e+06	1.22683e+06	2.4846e+06	1.23687e+07	1.6543e+07	1.18843e+06	1.56214e+07	1.33774e+07	2.32943e+06	2.59731e+06	1.44938e+06	3.81303e+06	1.20704e+07	1.18168e+07	2.89212e+07	1.77248e+07	1.8307e+06	2.14801e+06
Citrulline	237511	325638	436526	632689	529126	257946	322101	349605	184022	218520	526524	517252	272806	259551	272966	260612	429800	201627	327641	385880	539285	307640	233322	352004	214137	350052	438592	226278	386490	316364	158869	105318	206297	365426	313981	368288	247271	349264	360907	192588	176935	327292	443542	309339	209527	376273	350356	177902	255304
Symmetric dimethylarginine	40969.8	55724.3	48632.7	53691.2	76874.4	132607	56639.2	41530	72383.2	138039	46003.2	64072.1	56313.7	48034.9	35011.6	65926	91649.2	52663.2	37172.7	48117.2	63674.6	121472	60221.4	41417.3	50762.6	38032.4	100392	34195.2	52085	48059.1	56605.6	7715.36	47454.7	65494.1	75377.3	53582	45894.5	11118.3	42918.3	93328.1	49411.3	39791.9	63478.9	42166.4	43338	26504.2	52591.1	49798	94453.6
Asymmetric dimethylarginine	66602.5	45356.5	64505.4	71307.1	43446.8	48029.5	69650.7	112383	96086.4	96215.4	108105	80331.1	107838	90280.7	100480	75074.5	68743.8	80138.6	100770	107393	112740	73926.6	111339	113316	64471.9	96436	62260.8	63905.1	58137.4	87711.1	91831.7	100781	79491.1	64611.4	76132.4	109002	78273.8	89696.6	92782.2	70019.2	66148.2	65692.9	95970.7	67255	50891.4	94762	69512.2	77647.2	74689
Pyridoxic acid	304951	6.88086e+06	152505	229617	86586	1.77822e+06	782399	332553	5387.02	216108	468903	561846	1.42713e+06	1.16465e+06	416447	360983	574689	463837	258941	395438	1.86596e+06	2.66028e+06	114935	131090	189275	224931	472889	139114	208248	152730	148003	81635.1	203390	254603	269199	185485	292870	262240	246886	311980	264523	187245	363242	114825	84820.6	190442	194398	255961	472779
Theobromine	383382	337982	869024	8279222	3688199	122936	706573	11046091	36998.7	290519	2322059	3051924	997441	611838	23689	223358	37545.3	51830.8	3966585	1003588	1612528	1424652	276780	30166.5	1507060	1501067	642904	2502899	6469839	15441789	463335	1371203	3417546	1378509	259208	344800	2988797	789856	364115	75658.7	126299	7164927	8277140	2000502	2429217	2927773	1946409	1279202	22462.2
D-Glucuronic acid	185273	176408	192413	231762	323234	209580	207554	203018	310148	124465	343675	74869.8	304065	247782	169913	159410	136054	82760.2	139082	175233	198308	118841	216407	258501	128105	217972	364517	236896	142122	192646	192249	84825.5	103939	262516	152544	431791	381143	140232	164500	107042	121737	1330487	604040	148330	309474	191828	215420	86853.6	327774
Dehydroisoandrosterone sulfate (DHEA-S)	6.57406e+07	5.06153e+07	8.15465e+07	9.24461e+07	4.11156e+07	4.01712e+07	3.84926e+07	5.62805e+06	1.09627e+06	624363	7.14821e+06	1.10383e+07	1.17225e+07	3.41418e+06	2.27808e+06	2.21362e+06	1.30826e+06	1.37704e+06	1.03513e+07	1.5794e+07	1.04001e+07	5.73713e+06	1.47942e+07	2.08658e+07	1.81506e+07	4.66031e+07	2.32875e+06	1.07791e+07	4.08974e+07	5.10609e+07	553494	851596	2.27024e+07	1.22478e+08	3.58357e+06	3.0964e+06	2.03031e+07	1.68957e+07	1.47297e+07	4.61325e+07	4.506e+07	2.68885e+07	1.10912e+08	2.9485e+07	2.61263e+07	2.81688e+07	3.3076e+07	4.14518e+07	3.74577e+07
2-Phenylbutyric acid	127475	104478	96222.3	165286	43725.4	62690.6	87910	39380.5	244356	114832	80570.1	74600.5	225628	95014.6	50757.7	78866.4	130245	164550	84702.9	134080	91730.2	108570	116937	133633	145812	177477	68271.2	112611	82770.8	107709	46715.7	59438.4	24736.7	92785.9	77926.4	122490	103540	51476.3	44942.4	69626.1	46366.8	18679	80468	37658.8	65828.2	37083.6	74986.3	65635	31655.4
5-Methoxysalicylic acid	50868.3	374235	229433	138251	144920	89100.4	57752.5	47915.1	54411.8	75172	195127	292476	245730	132494	121885	65563.4	34910.8	54637	32927.9	29083.7	194927	66910.8	76255.4	80152.6	178137	275913	86418	54430.7	203980	199462	70336.5	55941.3	298906	104620	140954	73967.1	65708.4	115366	54784.2	37004.2	42980.1	401521	73455.8	62848.7	114806	112139	167085	27804.2	114679
3-Phenylpropionate (hydrocinnamate)	11602.7	396449	87772.9	262500	94615.4	275477	165853	12900.7	24475.6	17251.3	43484.9	130775	89392.4	200389	120618	203592	97047.8	54841	114141	411837	149314	305432	33695.1	59910.5	135970	105087	20854.6	419207	57395.3	64599.8	85427	57478.8	60610.7	409524	46572.2	33454.1	22505	57178.6	239744	88916.2	21588.5	35385.5	90479.5	13028.8	9731.25	29141.3	79048.1	9328.4	187442
Dihydro-3-coumaric acid	420115	208826	24979.4	2.41189e+06	77445.1	121586	40035.3	50836.8	168097	99103	381582	61938	306318	72296.4	220352	63605.2	52651.6	63347.5	87555.9	93020.4	244032	132473	68322.2	65615.7	87654.3	211990	286846	250901	18834.8	106708	64693.1	211484	41283	154547	85832.5	146304	591007	29498.3	165185	71467.2	142710	10876.9	215105	148641	28317.6	289024	29475.1	12908	39773.8
Hippuric acid	6494511	6299403	852900	8175528	2551324	3144310	1981122	321076	378360	459660	1154335	1706925	666041	1667825	3876161	3619804	1008017	4629064	1855336	2732683	2610857	1828162	844586	695844	2188972	2833899	2295312	6695634	914986	1801298	949693	3781629	6405001	7959400	2007164	1833361	1519089	1163890	7736123	1469464	2594626	577336	373154	5217545	2255835	791743	478387	199247	1950198
Butyric acid|Isobutyric acid	78839.3	52416.7	38235.3	54269.7	44155.6	78224.2	69843.6	46877.2	34974.9	46263.2	169775	42469.8	22496.7	24005.9	31497.2	56784	45665.6	39487.8	43675.3	51309.7	61162.6	82514.9	44375.5	35408.7	56085.8	29033.7	27623.3	24370.1	42515.1	54138.2	63353	29718	40809	40324.3	41813.6	102438	18528.7	65364.2	61849.4	26515.1	17916.1	24195.9	51988.6	34181.7	55445.4	36887.8	51078.9	34865.7	34431.4
Cortisol	2.80851e+06	2.1855e+06	2.6061e+06	1.90232e+06	1.42405e+06	2.49883e+06	2.15262e+06	2.3231e+06	1.33111e+06	1.73631e+06	768742	1.06924e+06	1.32392e+06	1.2351e+06	580278	1.33156e+06	1.08244e+06	2.2571e+06	2.4587e+06	2.96307e+06	1.91632e+06	1.13837e+06	1.54963e+06	1.81857e+06	4.58862e+06	2.39716e+06	917297	1.02986e+06	835696	970867	2.65538e+06	1.66891e+06	4.14807e+06	4.30611e+06	1.49684e+06	1.21222e+06	1.25542e+06	1.06342e+06	1.43997e+06	1.96079e+06	2.09431e+06	1.2935e+06	1.69722e+06	1.17835e+06	1.53367e+06	1.15768e+06	809611	1.43527e+06	1.29065e+06
C5:0, DC AC (Glutarylcarnitine)	75223.2	104277	137468	119594	118314	161667	197958	87835.9	92793.8	107951	80658.8	82870.6	97972.5	91686.5	82705.7	71863.8	102081	92176.3	67608.5	78654.6	113359	90891.9	70934.9	63299.3	78521.2	91424.3	83665.7	95133.8	81859.1	86582.7	82450.8	55574.6	76741.2	85086.1	96432.5	70998.9	66979.5	56243.5	92029.5	103822	119301	119781	104641	141958	92737.5	87349	74405.8	86595.7	97297.4
C3:1 AC (Propenoylcarnitine)	14570.7	6273.44	11978.9	21180.9	18496.3	8274.31	11596.5	25735.9	15464.1	16556.9	34823.2	22945.2	49710.7	26652.8	13148.2	14366.4	24281.2	19143.7	21495.7	30475.2	33046.3	30831.2	17511	17815.2	14777.7	22601	31456.8	28361	10189.6	13379.3	16770.4	15134.4	7763.68	8616.7	18907.1	24065.4	12966.9	12814.7	13461.9	13626.8	14133.1	14157	21248.3	6631.29	5002.54	17162.4	11197.8	10173.7	9261.3
C4:0 AC (Butyrylcarnitine|Isobutyryl-L-carnitine)	493861	265334	613176	1128661	630472	537944	443717	737760	447413	510808	1234717	1127752	568087	456026	191957	420319	782677	602933	801550	983238	620866	848693	655318	721797	437497	545018	536242	379101	621883	523946	315497	400791	1141269	1034370	846488	850551	298777	382240	340974	582546	541417	656617	963306	463304	452585	460710	518987	317498	299456
C5:0 AC (2-methylbutyrylcarnitine|isovalerylcarnitine)	486015	260171	675091	1747934	861010	369814	243330	1263675	373497	538321	1300373	1225059	452249	378766	406187	655142	746292	622411	1007225	1042872	884039	1546305	1185106	964795	344096	530210	586781	431924	978182	847410	396162	472120	491043	570409	1036719	1237536	456098	413631	344844	450282	505077	912470	2225670	439239	604389	484776	442929	538478	364851
C6:1 AC (Hexenoylcarnitine)	12784.5	9090.01	8068.7	23154.5	13170.8	16085	9880.94	16485.6	151024	49303.4	314133	12940.3	10439.5	5.70183	14300.3	60497.8	24390.9	14670.2	796857	16265.9	44899.7	41428.6	156441	23467.8	10156.4	13692.6	15262.8	11903.7	16696.6	22485.6	972176	9462.97	10052.2	20720	7425.83	34.062	17238.8	25640.5	407.621	2758.51	4149.8	6823.98	23898	311.458	130725	15249.5	62572	10760.6	2374.71
C8:1 AC (Octenoylcarnitine)	3.49089e+06	1.48819e+06	1.95627e+06	1.18295e+06	1.36466e+06	2.80537e+06	1.43822e+06	1.59013e+06	2.8842e+06	2.40136e+06	1.56788e+06	2.42189e+06	3.33698e+06	2.88121e+06	1.80347e+06	2.8956e+06	3.85703e+06	3.97494e+06	2.27944e+06	2.17626e+06	3.02758e+06	2.08532e+06	2.42264e+06	2.85011e+06	833262	765851	2.86717e+06	2.59843e+06	2.90146e+06	3.09794e+06	2.45651e+06	1.75338e+06	1.53947e+06	1.76178e+06	1.85995e+06	2.57646e+06	1.10559e+06	864606	1.18744e+06	652407	771825	1.40601e+06	1.42831e+06	1.16107e+06	1.92387e+06	1.46033e+06	1.92461e+06	1.21066e+06	444688
C8:0,OH AC (Hydroxyoctanoyl carnitine)	5313.3	11751.8	5789.08	126826	2016.34	28582.2	33259.3	17187.1	106393	77201.8	330044	35088.8	1.69026	3.82595	14904.6	31867.5	26384.8	9211.42	249538	69105.1	80098.1	182812	211574	16552.8	40171.5	29649.8	4838.01	6449.92	12975.1	17255.7	115886	14326.9	15733.7	108052	2148.54	111742	1241.51	243155	72912.9	2.60362	0.347083	523.828	307932	0.44069	120100	1752.72	10747	33345.2	22774.5
C10:3 AC (Decatrenoylcarnitine)	1092256	819690	957719	666586	800256	743534	415571	852600	933779	792218	573430	928182	1460344	1538382	1873397	1251951	1006517	843154	938527	847193	881049	626751	990116	1137115	376020	328174	919665	723591	1221096	1604856	810605	624212	574900	664360	626120	852755	582873	386967	624809	178670	234281	788120	735745	400628	692672	493439	824868	667610	288746
C10:2 AC (Decadienoylcarnitine)	219016	99970.9	72007.6	87619.1	100178	104514	92224.3	101188	86882.1	79427.1	112285	173480	71327	35383	30442.8	79804.9	43942.6	42759.5	35682	49265.7	79462.8	51107.9	68066.6	65014.7	77187.1	64147.8	47645.4	62178.3	55436.2	55395.9	48945.9	28659.6	60976.9	68184.3	36661.5	32949.7	28905.9	60696.5	20536.7	12356.4	22162	29123.1	63369.3	22536.9	48181	58442.1	91589.6	107903	30040.2
C10:1 AC (Decenoylcarnitine)	2.59951e+06	829611	1.24788e+06	1.5149e+06	675064	536816	767871	488355	1.29699e+06	1.35244e+06	1.01871e+06	1.22652e+06	751856	472940	541810	941434	840984	675359	634010	679733	1.98446e+06	1.44017e+06	895652	1.10019e+06	1.04782e+06	971781	484268	763420	890094	994005	570225	668441	825074	1.02146e+06	510521	764530	343341	1.22565e+06	455659	196830	268180	315290	1.03556e+06	313574	901171	548089	809119	1.78123e+06	755856
C11:0 AC (Undecanoylcarnitine)	288861	58402.2	59034.7	238353	129697	125783	150198	149208	164472	204032	193470	178179	37396.6	16919.5	91069.8	196057	53974.9	56354.5	49537.2	51745.8	399812	367542	161159	252941	175759	175421	38979	46418.9	210893	271266	65824.4	163251	86841.4	77322.8	72679.1	55358.1	26533.3	642304	138399	67910.9	46221.9	62127.5	374524	19163.7	107875	52616.1	100346	259838	150402
C18:0,OH AC (Hydroxylauroylcarnitine)	35596.9	21227.6	22086	102997	15732.7	33922.2	43519.7	41939.7	113899	111598	109591	73058.8	16705.3	1.70256	31162.8	53555.1	42634	22586.5	105275	62331.7	121751	103996	80960.8	47051.8	70622.7	70538.8	19138.1	27754.3	43138.4	51096.1	37439.7	29202.1	28953.6	52634.5	16642.6	40680.7	10639.9	142152	43127.2	2832.53	5750.58	10788.2	161836	1284.79	113032	39409.6	38359.6	85990.3	25096.5
C14:2 AC (Tetradecadiencarnitine)	1.40796e+06	400588	657424	892681	384864	405591	499018	281235	976848	1.1275e+06	761515	972607	437022	250370	320588	504801	435199	330736	487623	497265	1.32336e+06	992899	416992	547078	878720	1.01342e+06	423876	661392	428642	518670	340446	397206	490398	635557	260686	412472	390361	1.16915e+06	254276	142846	189852	160787	668584	132121	527199	389794	515791	1.34716e+06	353297
C14:1 AC (Tetradecenoylcarnitine)	1.35187e+06	441466	758968	1.24501e+06	617806	688980	1.17268e+06	490539	1.50865e+06	1.80944e+06	1.00985e+06	1.43323e+06	268887	208212	598284	789827	572216	486268	671299	663804	1.76826e+06	1.25701e+06	621517	920451	1.7999e+06	1.98662e+06	526292	1.00367e+06	607865	743523	663618	870042	600383	653000	364042	646042	465907	2.23011e+06	447265	262892	339018	207967	935569	214570	913542	785023	946937	1.78588e+06	512878
C14:1,OH AC (Hydroxy-tetradecenoylcarnitine)	165498	69189.6	23734	201706	14665.4	13755.7	46192.2	31771.4	504330	39313.6	78139.1	105725	30566.9	7818.63	119851	18666	116322	26390	37847.9	118416	98901.6	20554.1	40949.4	37063.9	86756.8	48914.4	27427.6	36174.1	70150.1	31018.4	32113.4	13525.5	25681.7	206318	11730.4	35748.1	105888	31200.8	14747.7	2176.9	2693.03	27602.8	421137	9368.74	55121.4	69649.2	198872	88179.5	25533
C14:0,OH AC (Hydroxymyristoylcarnitine)	86427.8	62551.3	57272.6	141006	34523.1	39932.7	86238.8	76808.6	207875	146624	99830.6	124832	32611.8	22635	83710.4	73574.1	120479	78110.3	83443.7	109021	167223	91252.5	50282.2	91789.8	133732	135702	70265.3	88523.6	103856	86050.4	40333	49700.3	44474.8	52515.4	35906	56964.7	68860.1	98551.1	33897.8	13372.7	13448.8	43131.1	193455	27173.7	90724.2	79229.1	109675	155354	38604.1
C16:2 AC (Hexadecadienoylcarnitine)	214725	64562.3	120557	167912	95083.6	69818.5	105618	101812	219689	249242	163203	213899	131823	91098.6	76718.9	108286	101979	76453.8	84006.2	83566.3	205370	126588	48977.5	71283.4	205583	242186	155408	212311	110054	127726	53571.1	58172.8	116996	138666	30230.8	61104.4	89225	164366	41650.7	44824.8	52712.2	49047.2	130209	21538.5	86846.7	84818.3	100547	205416	75885.5
C16:1 AC (Hexadecenoyl carnitine)	477061	288097	283198	966157	596131	316969	747696	551470	1546084	1924033	439251	646365	390136	301294	490734	359542	320539	501663	290226	291816	439730	297645	283224	429990	1207794	1285616	825584	820452	534413	542878	245717	322560	851223	646413	217024	231200	844315	638863	217495	523812	605281	369812	507730	236172	418699	303372	339976	913973	551594
C18:2 AC (Linoleyl carnitine)	5.35716e+06	2.50285e+06	3.10217e+06	6.55997e+06	5.87226e+06	2.53939e+06	2.77623e+06	3.69191e+06	1.19859e+07	1.14915e+07	5.09392e+06	7.32649e+06	1.27379e+07	9.60123e+06	4.56972e+06	4.38584e+06	5.93205e+06	6.25856e+06	3.03219e+06	2.85402e+06	2.79147e+06	2.6591e+06	3.05348e+06	4.16255e+06	6.69682e+06	7.88452e+06	1.26423e+07	9.1493e+06	6.82915e+06	7.41601e+06	1.76866e+06	1.4016e+06	5.91826e+06	7.23906e+06	1.68492e+06	2.17952e+06	9.12083e+06	1.93745e+06	1.79374e+06	3.91103e+06	3.71965e+06	4.45057e+06	3.91324e+06	1.69966e+06	2.33744e+06	1.57165e+06	1.62206e+06	7.81022e+06	4.11605e+06
C10:1,DC FA (Decenedicarboxylic acid)	54756.6	42442.4	45244.9	91426.6	42102.7	66906.5	39474.9	43289.3	80658.1	56958.2	60820	77213.4	105686	54831.6	42950.3	58963.3	49495.3	55162.3	47089.3	56083.2	192902	72291.8	49821.9	52653.3	34603.3	34240.8	48883.9	49141.7	42308.5	48510.9	31252.2	37735.3	43692.7	73142.6	34841.5	43093.4	56249.9	86257.7	44432.9	30101.4	35101.3	42225	107575	32827.8	60580.3	48640.9	68331.4	35902.6	96023.3
C10:0,DC FA (Sebacic acid)	51375.9	58598.4	60913.2	93859.4	47720.9	44983	35385.1	61973.8	110929	53794.3	78821.2	78918.8	111188	52188.6	89351.4	140817	75292.7	67847.1	45377.8	60852.1	100130	104840	56082.7	79510.8	71469.2	64526.1	54898.7	42189.6	107521	112380	34544.4	37879.2	43931.1	131267	35572.6	46221.1	521126	56744.4	70773.1	29820.7	29462.3	34141.7	94025.5	54823.8	84666.6	58184.2	59906.1	46814.2	22749.3
C11:0,DC FA (Undecanedioic acid)	47942.2	48515.2	34891.7	52178.5	42933.1	39318.5	34276.2	41969.7	72663.6	34251.2	47643.5	47855.4	60736.2	36932.5	49294.6	55897.3	38013.7	49200.6	31824.9	44563	61167.4	53510.3	36837.2	42037.4	44546.7	37786.2	33809.1	35443.7	58902.1	49519.8	28710.7	24227.5	35715.1	71001.4	29488.4	34399.3	252435	44674.4	36612.4	29461.7	24528	32342.6	49946.9	34726	58948.6	49349.9	44314.2	32633.3	35428
3-carboxy-4-methyl-5-propyl-2-furanpropanoate (CMPF)	580160	220636	2.09893e+06	1.67544e+07	8.61935e+06	1.19484e+07	2.38993e+07	2.15181e+07	3.03895e+06	1.1692e+06	104103	98230.5	228522	124532	1.50586e+06	4.22635e+06	1.1498e+06	944158	71720.4	148916	132247	66829.7	3.02995e+06	4.28998e+06	3.44845e+06	2.36734e+06	239809	2.83378e+06	2.67753e+06	2.9306e+06	244181	295517	173174	320815	534635	634006	9.83161e+06	8.05095e+06	2.00308e+06	1.32313e+06	258928	1.4161e+06	2.31374e+06	1.09319e+06	1.53653e+06	1.28827e+06	1.81205e+06	7.0855e+06	7.41301e+06
C12:1,DC FA(1) (Traumatic acid)	101210	98735.6	85308.7	131271	52117.8	120403	45009.9	51174	65997.6	27475.2	92827.2	102857	515441	97447.9	56661.7	50288.6	41821.8	101867	51710.9	123290	352780	74047.2	50940.1	51662.1	28648.5	39557.4	62360.1	68949.1	87623	78514	24684.7	26953.3	53686.8	122051	76962.6	43729.9	84029.7	92019.9	37178.8	20272.7	26022.6	56759.9	215821	25086.3	82625.5	86445.5	121787	32792.2	51338.6
C12:1,DC FA(2) (Traumatic acid)	44620.4	47492	37236.9	122954	43635.1	41888.6	33729.1	33620.9	65250.5	41046.5	47175.4	54170.4	150784	63291.5	59161.7	54200.4	43961	47461	42051.2	69513.3	143086	114659	53281.1	50119	40030.8	44766.6	23167.5	42437.2	51890.2	55065.9	24986.8	17639.2	40189.4	77469.1	19909.8	37925.8	54440.9	87742.2	47507.1	23339.9	9194.7	26516.2	110237	11993.2	47532.4	55784.2	73993.1	25331.1	30590.3
C12:1,DC FA(3) (Traumatic acid)	73232.9	56906.5	78036	139235	67623.7	63405.2	57141	66392.3	86093.4	52487.6	79507.1	79108.5	146165	23882.3	61967.2	75008.5	118423	73658.6	70755.2	96354.4	246464	167963	77664.4	64241.9	99177.4	106375	59332.5	61134.5	59123.2	61110.5	41857.5	49627.3	38644.8	109892	65934.2	71971.9	113557	111407	56649.7	28444.6	54737.4	30607.6	96617.6	57146.3	79439.2	75070	71958.3	41297.5	59321.9
C12:0,DC FA(1) (Dodecanedicarboxylic acid)	80392.8	140329	270050	183787	459380	180961	63919	27288.1	62801.1	39134.4	55757.2	79095.6	238559	53287.9	155902	114487	40275.3	51062.4	77658.5	103231	247293	122775	138702	67903.6	295909	806522	25878.2	103148	55927.7	65487	39723.6	85599.1	59965.5	375325	57927.4	42617.3	79360.7	69921.9	72933.4	33117.8	31722.9	21952	126765	30916.5	85789	91434.8	98091.8	23019.6	50581.5
C12:0,DC FA(2) (Dodecanedicarboxylic acid)	59181.7	71615.5	71034.1	147743	63857.7	48675.4	47456.1	46863.2	207148	121720	62380.7	64361.4	79179.2	27955.2	89915.3	192392	76469	159903	202502	84875.4	156914	168971	56608.4	95349.5	94694.9	138878	45691.4	37666.4	108021	182203	52570	49327.8	41461	216852	40092.2	42941.9	130043	112491	90634.1	23528.9	29361.4	20279.9	81544.2	52390.1	132409	50521.8	48823.4	52554.1	39053.6
C13:0,DC FA(1) (Tridecanedicarboxylic acid)	10740.8	24460.4	21815.4	92228.1	28592.9	24861.2	27759.2	9669.11	13982.7	8491.54	17462.5	29191.3	29414.2	9793.45	15845.1	14485.4	10396.4	19278.3	12361.1	19229.2	23870.3	12698.5	19210.4	10948.7	11505.2	8947.94	11968.2	18644.4	25323	28418.5	5861.28	7410.8	19667.1	55508.5	10061.2	8177.06	17787.5	33767.3	12897	8754.88	16486.5	13902.8	52477.7	11372.3	38072.4	28623.3	44128.5	9428.34	17309.9
C13:0,DC FA(2) (Tridecanedicarboxylic acid)	29705.7	16350.3	15283.7	60642.8	16692.1	26942.1	13821.4	16396.8	16840.2	8413.87	35311.8	25466.2	195682	37273.8	20473.1	16181.6	12057.6	29274.8	18535.8	42172.2	103742	57388.6	15337.9	11514.5	10284	9768.05	18747.6	22020	23833.3	22418.7	6180.82	9384.14	13302.6	37142.9	30749.4	14087	17599.7	18444.7	10475.3	5849.96	9091.7	7598.05	30829	9265.08	29730	34628.6	54144.6	9502.19	12906.8
C13:0,DC FA(3) (Tridecanedicarboxylic acid)	17186.8	8208.17	13730.2	61549.7	12720.8	24428.6	16431.2	29076.3	37881.6	23355.9	11513.8	11184.3	22868.6	9339.03	11957.4	20581.5	10333.4	9571.53	10834.4	15332.6	36392.6	21999	17530.5	33400.1	22485.6	13181.5	9368.79	10408.9	18735.4	11563.6	5897.96	6868.6	6521	17772.4	8911.44	11268.2	15370.9	24938	14869.3	7142.8	6613.32	10504	19246.5	6205.69	21033.9	13299	16177.6	17690.9	12000.9
C13:0,DC FA(4) (Tridecanedicarboxylic acid)	41221.3	50209.2	42604	54928.1	45573.6	37908.4	30492.2	46526.3	59080.1	31369.3	38956.9	34632.5	45824.6	27622.6	46668.2	54988.1	38565.9	34691.4	35288.9	48770.8	56370.3	56938.9	35548.5	43375.3	40561.3	38694.4	28909	30896.5	65347.2	53622.2	23967.8	27118	28945.8	89751.7	30868.1	30198.3	63497.5	32870.6	33022.7	28311.8	22439.2	26560.1	47883.8	55913	53091.6	43944.9	42215.5	28415.5	29650.2
C14:0,DC FA(1) (Tetradecanedicarboxylic acid)	228970	435092	415704	265919	477181	485607	166187	71270.1	478035	232416	169926	224585	560419	161952	158915	179127	94053.5	80264.2	703829	963475	629578	324074	353241	235595	550702	1.30944e+06	65298.6	548645	211707	255632	453620	388357	124832	554283	308944	297012	303276	67624.9	320017	257414	196253	50335	224422	174776	152529	217395	179132	63377.8	652494
C14:0,DC FA(2) (Tetradecanedicarboxylic acid)	120478	166854	178373	318981	124342	101347	189742	181755	403011	227248	143624	134364	253678	83210	146842	227648	177739	121701	116698	163938	230657	207277	102023	142190	175396	247093	128716	115620	165289	188054	84819.4	100850	114059	488020	73773.3	85409.7	251962	227645	170132	60471.5	76260.8	77212	269576	100443	126601	91301.8	93677	108559	117367
C16:0,DC FA (Hexadecanedicarboxylic acid)	152246	186911	217221	500993	88963.9	141021	276806	148760	298041	189606	177287	161358	146262	63620.1	137047	230022	240358	99694.2	90987.1	141507	315035	398089	124889	186195	183053	207527	122592	101215	180668	195434	81793.5	130255	101446	478594	89761.5	133951	296926	233789	173779	66794.8	77396	41264.3	183402	104841	145214	101356	121245	124821	75348.2
C18:2,DC FA(1) (Octadecadienedicarboxylic acid)	478918	741959	660450	844270	624866	568573	349398	454191	1.21674e+06	406009	612442	620678	1.28851e+06	427938	310125	581537	838251	444874	619438	1.05098e+06	984827	1.06861e+06	696382	766614	401756	380220	741740	782257	478987	424292	274583	235412	429100	1.85941e+06	374598	659128	839508	229763	338317	178573	211061	99603.8	497447	392042	395252	918124	904973	296387	313350
C18:2,DC FA(2) (Octadecadienedicarboxylic acid)	373158	599286	341689	735635	234315	202161	810734	820741	1.87915e+06	1.04354e+06	352631	317422	234452	145817	878498	1.30924e+06	452294	462724	330698	613736	607281	598308	397390	874595	842181	1.08836e+06	177887	165483	338024	561144	561223	297726	569363	1.40213e+06	203586	153776	1.16673e+06	1.11906e+06	590065	286146	512136	151444	551890	234876	480547	259682	409127	579500	220822
C18:1,DC FA (Octadecaenedicarboxylic acid)	405283	1.08607e+06	630583	1.04472e+06	367735	409298	359380	550409	667712	388950	604444	872180	1.88186e+06	665315	319034	486595	1.01015e+06	466018	425901	695721	795895	1.03961e+06	606680	517418	458389	533066	859887	774525	487357	381008	363135	439810	545723	2.44402e+06	367369	832850	908401	239985	276202	201060	181599	56539.3	333015	249522	291122	498999	507899	264567	662955
C18:0,DC FA (Octadecanedicarboxylic acid)	381824	328311	622641	510750	310586	379519	404475	456991	487154	340363	346836	367777	605776	351164	331358	369455	326833	396668	269991	478710	414683	401805	290111	370305	355011	532213	238761	337379	719638	524509	617867	409809	340202	987583	253869	266952	580193	424141	245870	148914	192803	182223	357148	223985	286003	382584	495570	241964	199934
C20:4,DC FA	233330	202310	5173.79	1.32518e+06	3724.1	5518.76	3.56368e+06	258.922	4063.19	1597.76	198.865	0.981243	587.478	1634.89	74.1946	805.615	4804.96	5903.13	1642.86	524.036	4546.53	3176.63	400.833	814.705	533784	829105	717.491	862807	63107.4	51871.6	1778.29	2635.75	765.146	5532.09	3389.84	1822.79	200.851	1.06039	548.589	485.666	481.483	96.6717	643.462	572.332	1464.51	588961	393074	129947	69568.2
C9:0,DC FA (Azelaic acid)	297752	369162	277854	367613	287029	242766	224870	355580	623987	254842	381733	480204	751200	345143	294552	338155	282996	489974	219358	316668	505319	380345	251298	249652	353257	264088	374551	260965	383246	273759	195873	178561	331939	467927	212178	247488	1.32089e+06	221041	249179	168893	201590	240605	401371	348273	514798	346579	324379	228568	286053
C22:4,2OH FA (Dihydro-docosatetraenoic acid)	3.11823e+06	1.77244e+06	3.5099e+06	5.94787e+06	2.79231e+06	1.72876e+06	4.78568e+06	4.42774e+06	8.94741e+06	5.47297e+06	2.5398e+06	3.01877e+06	1.62244e+06	1.15663e+06	4.07272e+06	4.90622e+06	3.05109e+06	2.97933e+06	3.8854e+06	5.74894e+06	3.51332e+06	3.20071e+06	2.66077e+06	4.03123e+06	5.9422e+06	7.09141e+06	2.06556e+06	2.1973e+06	1.3617e+06	2.6216e+06	4.82244e+06	3.23914e+06	3.03326e+06	5.5156e+06	1.50595e+06	2.54698e+06	4.92624e+06	5.83445e+06	2.63342e+06	2.09509e+06	3.51625e+06	1.03754e+06	2.8673e+06	2.19621e+06	3.65162e+06	3.61609e+06	4.12808e+06	3.44505e+06	1.44711e+06
C14:2,2OH FA(1) (Dihydro-tetradecadienoic acid)	142861	264622	278194	399161	272752	175069	141700	78410.7	320732	145743	176682	232986	544622	131070	218201	256414	95974.2	96423.7	256425	476590	617043	351180	188789	142958	312536	230555	89287.9	421781	138978	92477.3	151639	112782	94299.1	495497	212361	159810	166662	92489.4	110798	158029	119620	50122.9	272369	140331	145758	169405	187577	52860.8	279549
C14:2,2OH FA(2) (Dihydro-tetradecadienoic acid)	149294	215835	189879	348057	178154	100433	102756	174380	301555	169944	238510	283498	622974	191467	139935	187098	244758	160794	148397	240379	428466	395677	169285	154830	134562	162391	289589	212171	140928	240949	91675.7	85795.3	103911	459658	120789	225127	212981	170828	123534	70758.4	61265.1	30820.1	188644	90131.2	149435	130918	161195	83649.8	189504
C16:2,OH FA	106003	90282.5	91215	252755	58350.7	81386.4	145256	100163	302178	189976	82436.5	99244	134505	66537.2	96871.2	162468	130680	84596.3	86144.9	194300	194269	169463	90075.6	114779	134971	195386	93660.9	81098.1	81033.5	79161	82951.7	64291.1	113505	313728	42514.6	67701.6	173000	216988	79622.6	46168.3	73092	29685.9	146114	45534.3	82205.9	80790.7	93970.1	128760	65592.8
C20:0,2OH FA (Dihydroxy-eicosanoic acid)	175934	245608	206385	308663	160475	133896	355049	399147	296584	189035	218177	205465	183918	160164	271502	432655	223560	244925	273301	296509	312605	235201	197064	422879	349136	452045	184095	182165	186547	271846	275756	161860	220779	283416	146513	214701	317624	208604	170806	138016	166535	114700	202565	200810	272497	207217	161847	285904	108031
C24:3,2OH (Dihydroxy-Tetracosatrienoic acid)	205392	248361	279962	188363	141374	241071	143513	160866	125376	59813.9	130171	141963	906305	252090	102510	206966	128606	218059	253951	488134	424835	252867	111230	112606	72629.5	142998	263104	220738	269886	276381	132778	158913	66084.6	320280	201472	181240	319217	59235.7	130598	71929.5	52352.1	42524.7	183109	119812	90920	677953	694793	153406	254540
C18:1,OH FA (Hydroxy-oleic acid)	1.42887e+06	3.29704e+06	1.39464e+06	2.22321e+06	878485	1.18285e+06	2.04738e+06	1.58198e+06	3.43733e+06	1.36361e+06	1.17135e+06	973000	1.27632e+06	722728	1.56868e+06	2.46718e+06	1.31668e+06	1.13116e+06	1.08917e+06	1.92154e+06	2.04044e+06	2128018	1.17616e+06	1.85344e+06	2.05152e+06	2.55246e+06	845367	917953	2.36807e+06	1.33659e+06	1.23314e+06	1.0924e+06	1.17185e+06	6.24761e+06	815239	983814	4.01089e+06	2.06663e+06	1.0801e+06	852597	895853	684464	1.59049e+06	930365	1.51498e+06	1.28468e+06	1.29666e+06	1.22476e+06	864249
C10:2,OH FA (Hydroxy-decadienoic acid)	276970	183015	146092	183967	192799	376397	161964	208475	1.36132e+06	271833	155302	187594	364747	99219.1	188528	316472	193108	162165	109603	208325	283291	255166	168633	156697	96294.8	113937	175011	162280	143787	149742	112517	66857.6	218440	568763	108397	126755	421377	96723.9	111710	112265	127175	82363.2	213054	124815	146588	269051	483681	109190	83667.4
C10:1,OH FA (Hydroxy-decenoic acid)	572864	508516	716367	432802	325409	209103	123896	277078	1.35573e+06	838907	426080	518684	470749	169964	524481	935332	1.06021e+06	433163	255889	450299	1.16837e+06	1.65994e+06	729903	503656	216248	284869	375166	258781	427626	571416	192263	148194	500885	1.49388e+06	188685	842667	418533	172953	445129	195967	218784	92303.8	290540	495904	551107	704032	663831	202748	137657
C10:0,OH FA(1) (Hydroxycapric acid)	171306	182081	143511	396462	86030.6	180641	298995	160608	508619	288970	157183	170177	119530	70870.6	168183	320009	186399	99986.1	183073	329445	307398	276796	122627	200219	298480	307816	108711	132990	139443	209557	128294	88960.1	123015	340778	48706	120925	261759	427816	131076	34864.4	47896.3	32549.9	264188	124402	213425	133315	157912	231779	68321.1
C10:0,OH FA(2) (Hydroxycapric acid)	301834	335043	318856	434200	313254	168406	156287	272545	1.16906e+06	724674	409156	369373	189862	87431.6	336908	769760	530494	344758	180099	327914	924305	1.72479e+06	756269	598339	292087	441250	269193	316000	217505	371705	215697	170041	367165	1.16037e+06	138792	465663	295363	173450	380664	98180.4	72708.3	37362.3	193110	250862	588990	353104	352236	196670	107933
C12:3,OH FA(1) (Hydroxy-dodecatrienoic acid)	42668.8	17548.2	16832.6	31434.4	22704.5	43263.3	19412.6	15635.2	31864.3	15312.2	22298.1	28659.3	29351.7	13732.4	14218.3	27967.1	15948	17408.8	19933.9	33051.9	43761.5	24405.9	15909.6	17479	14344.3	11819.2	20448.8	29018	20979.1	24083.5	22937	18903.9	14624.2	43657.5	12914.6	17765.9	30049.2	15972.3	10051.6	5180.51	5854.25	7361.92	34978.8	7661.82	20244	22421.9	36372.5	18631.9	5018.1
C12:3,OH FA(2) (Hydroxy-dodecatrienoic acid)	48849.4	12019.3	21506.3	76771.9	20394.7	11398.7	11509.8	39292	48949.2	24445.5	22151	21353.5	24988.3	7775.4	16261.2	29439.3	20099.9	18025.4	15746.6	46494.3	43160.2	40463.6	23168.3	33807	29080.9	42853.6	11034.3	16678.8	20011.4	19738.9	8960.72	9687.6	13419.5	29749.1	21929.2	18883.9	31245.6	45892.9	24566.2	19408.8	17887.4	1778.44	15843.2	7640.16	16368.7	40959.7	67804.6	8045.24	3067.69
C12:2,OH FA (Hydro-dodecadienoic acid)	65266.9	5875.87	94817.4	79581.8	15743.8	11131.5	51866.3	62347.7	72727.8	42338.2	19953.6	30940.9	12125.5	3918.06	24228	38773.7	17550.1	17437.2	40408	93658.1	45681.3	31325	17159.5	36093.1	139947	111234	19899	14173.4	9426.46	23700.8	43434.3	20259.5	13209.4	65566.8	4615.25	9234.72	25881.5	57080	19579.4	13635.2	68390.7	9303.83	37959	41189.3	73497.3	26009.4	32442.2	32331.1	10006
C12:1, OH FA(1) (Hydroxy-dodecenoic acid)	164934	146189	105246	287833	65601.6	144224	220784	104977	351953	220133	101896	115273	115975	56289.8	77858.7	166282	127189	79139.6	134905	262322	267799	247786	88761.8	116216	194937	241507	85695.1	105228	115389	85344.7	98945.5	84652	106329	357858	61466.3	82793.9	200659	341436	89412.4	37197.6	50962.3	32262	188860	56889.2	123731	105911	138321	174784	58674.5
C12:1, OH FA(2) (Hydroxy-dodecenoic acid)	127284	86866.7	80050.8	141192	91336.6	156750	71152.9	76719.7	102403	61214.5	85908.8	66772.3	98054.3	62850.3	76842	100393	78172.9	60098.2	82852.9	153926	138551	138868	83535.3	72894.6	67156.7	80329.6	76967.9	81978.7	100241	80575.4	53167.3	47636.1	67909.7	171941	59779.3	79018.7	101261	70529	63180.8	45155.2	44983.6	47826	91028.7	74021.2	91709.6	80558.8	86442.6	63629.5	53595.8
C12:0,OH FA (Hydroxydodecanoic acid)	110876	64938.3	59538.6	255424	40843.3	123302	286110	103414	250161	177138	63345.5	65858.1	51799.9	35395.8	64852.5	139623	88641.3	54977.6	83387	169047	151869	180903	72246.3	110403	253521	323118	44832.5	56637.6	36044.6	88808.4	86467.4	74819.6	74992.3	158565	26015.4	40259.1	100346	367957	82807.7	20433.1	32409.6	12920.7	149146	29389.9	104014	50250.5	72043.4	156270	43034.7
C14:3,OH FA (Hydroxy-tetradecatrienoic acid)	135789	35689.3	58833.9	32273.9	12141.7	94280.5	81073.6	32752.9	191773	66530.8	69944.1	76517.8	46102.2	18530.7	48937.6	81978.9	54359.6	57752.3	21887.8	28276.4	131944	91371.6	45763.3	70329.7	27044.9	65540.3	7259.1	8798.16	13817.7	7084.43	8693.94	26716	15349.1	23196.2	60367.4	68701.6	76674.5	44248.8	19880.2	2065.85	1586.02	3115.1	8900.64	35279.8	61819.6	58688.3	84248.9	30489.2	12235.3
C14:2,OH FA (Hydroxy-tetradecadienoic acid)	220437	132299	194704	377596	108553	184133	228736	147006	523910	300175	166722	206927	189883	87001.7	132536	275103	245498	142545	178410	406119	397379	417893	159544	187433	247271	350707	165557	141125	93614.2	139216	140621	95265	153782	452491	73163.1	229253	223763	390944	140412	47281.7	73673.3	25920.7	253273	102064	167568	184520	211746	243289	86910.3
C14:1,OH FA (Hydroxy-tetradecenoic acid)	80940.9	38453.6	23865.3	68112	33402	40294.6	56684.7	39485.1	82980.5	43874.1	42575.4	36357.6	30176.9	16491.2	40338.1	62937.7	35501.8	24530.1	25741.6	81091.4	47901.9	70351.2	43226.4	49201.1	52876.5	91062.8	19080.4	32005.9	43701.5	29580.5	31128.1	21145.2	63334.7	118502	22374.5	23612.1	63985.6	78910.6	30456.7	16434.1	16778.5	10455.2	51765	13152.8	45631.6	37651.1	47539.1	41022.3	15882.4
C14:0,OH FA (Hydroxy-myristic acid)	76806.6	53176.7	45736.1	185611	31984.1	86784.3	220151	73940.2	180210	117970	50865.8	47162.9	61125.7	33283.1	69315.5	123038	69162.4	50525.8	66716.4	131140	102033	118080	57084.1	90611.1	180169	243570	28558.8	36455.1	39913.6	59392.8	68003.8	53636.2	66532.2	137341	23821.6	26819.6	91714.4	229561	69786.2	23510.5	35351.9	16012.8	111608	25897.8	73653	40141.2	49874.4	101221	29326
C15:0,OH FA (Hydroxy-pentadecanoic acid)	25315.3	22570.9	32156.5	60815.3	26025.7	21367.5	40306.3	28706.8	65716.8	35283	31352.5	29409.3	74669.6	35116.8	25207.3	36701.7	30909	38080.1	42462.8	88008.8	40284.7	27572.2	32092.7	38130.6	43206.3	55776.6	28546.7	32349.7	34818.9	42500.9	32671.2	27849.3	36233.4	69920.6	28552.8	43826	57862.5	33161	22660.9	15913.2	17748.7	14267.2	51545.3	22981.8	28990.4	37023.9	39318.9	50348.6	29077.6
C16:1,OH FA (Hydroxy-palmitoleic acid)	586582	2.35294e+06	503347	816850	350260	487484	754165	688404	1.63884e+06	656808	436919	340722	578932	318276	732841	994750	518750	381663	403534	748931	579442	611850	433125	682763	631992	845923	350831	340662	2.19631e+06	533208	431356	400591	418173	3.7196e+06	369897	350074	2.09385e+06	958752	442802	432990	440460	394894	653190	368232	421521	527981	526040	440104	409714
C16:0,OH FA(1) (Hydroxy-hexadecanoic acid)	689352	1.92358e+06	602118	1.06945e+06	432102	507786	1.00799e+06	1.13571e+06	1.86589e+06	952295	541597	488631	737995	387441	1.19049e+06	1.4503e+06	684556	437249	410305	870281	730020	770966	517145	937730	603418	1.10245e+06	465019	398617	2.01795e+06	664546	601940	477995	574748	4.08119e+06	382261	375485	1.98214e+06	1.41515e+06	593779	482584	589524	363400	861055	409378	483221	567871	602159	548598	465583
C16:0,OH FA(2) (Hydroxy-hexadecanoic acid)	707809	637263	1.13069e+06	1.94855e+06	741027	667343	1.13971e+06	832680	2.24585e+06	1.18202e+06	832778	907988	1.22115e+06	615356	730893	1.10179e+06	1.22943e+06	1.09162e+06	964467	1.55444e+06	1.10683e+06	904584	739790	1.20979e+06	1.25748e+06	1.58496e+06	676536	787316	681900	888290	880806	600873	871858	1.59304e+06	490945	998971	1.78359e+06	1.00499e+06	646700	516166	532271	385809	1.20513e+06	676659	947516	1.19343e+06	1.12893e+06	1.27906e+06	811299
C18:3,OH FA(1) (Hydroxylinolenic acid)	142508	149733	233939	225916	131115	91768.3	145448	164287	372665	187612	195932	202642	149662	76668.1	155622	371282	132586	98123.7	92301.4	233401	215998	234305	131607	177425	182220	236211	153064	136360	125277	110705	141796	80999.3	157616	603728	66965.9	89526	346640	179127	106914	68562.6	103175	31967	204344	126200	121626	192164	152158	116605	68126.9
C18:3,OH FA(2) (Hydroxylinolenic acid)	84601.2	45722.4	86873.2	195885	47309.9	43067.8	68347.9	92153.1	361965	155994	181664	198171	180759	67783.7	91140.9	137529	151472	152393	83433.7	204138	108830	136758	90169.8	115556	134754	170706	101628	136833	83416.7	69920.6	77372.5	67934.2	150977	308525	63328.4	78857.1	273614	205182	75495.2	76310	96179.5	45825	231682	51136.9	62997.5	85388.3	99385.2	80782.7	59048.1
9-HODE(1)	377639	663750	1.54561e+06	493767	323708	167105	346701	437367	1.83459e+06	1.1765e+06	553449	613193	334171	199775	739971	1.2755e+06	946292	384922	171642	421574	2.05751e+06	3.18858e+06	1.52032e+06	989823	543815	760663	966239	311379	242743	338472	425736	149734	645867	2.15245e+06	134490	585769	645997	398253	968687	122082	226455	60863.9	325344	500918	444715	553636	401006	246653	131283
9-HODE(2)	585032	532628	1.22737e+06	1.07942e+06	338037	322243	595285	717835	1.14029e+06	565508	488308	544602	486972	275294	653924	1.13274e+06	770076	483120	423668	802021	1.2795e+06	1.44514e+06	670368	814818	776030	923168	449196	350346	501455	481261	448353	275954	665361	1.69442e+06	214385	504602	968631	734507	533066	265471	416281	141896	589052	568571	656640	582377	533175	492570	278801
C18:0,OH FA (Hydroxy-octadecanoic acid)	1.00454e+06	3.02533e+06	727769	1.63534e+06	661751	625719	1.54887e+06	1.50017e+06	2.8364e+06	879500	823586	655141	998542	463265	1.62206e+06	2.66963e+06	1.18312e+06	541699	549241	1.24193e+06	932237	974298	692523	1.40435e+06	812627	1.60118e+06	511114	453209	2.64431e+06	1.09491e+06	846713	635589	674625	7.33479e+06	437862	398237	3.82079e+06	1.66919e+06	717047	484353	608319	409257	1.23455e+06	405103	618752	666508	812096	699660	479784
C20:4,OH FA (HETE)	29070.5	20304.4	21979.9	87560.8	29736.5	31668.5	72208.7	44250.5	93659.7	52309.8	41731.4	39280.3	94343	42698.4	138739	53238.2	29692	32922.9	35950.7	85983.7	47582.8	36439.2	31732.8	41573.8	39343.4	67426.4	40713.8	64632.8	22888.9	35730.3	31688.4	42329.1	57693.9	149278	26085.1	28885	84729.7	57368.2	33918	44107.4	59415.1	27288	125976	23682.1	31932.7	30856.7	33693.9	34060.9	38962.3
C20:3,OH FA (Hydroxy-eicosatrienoic acid)	54969.4	51073.9	57505.6	124959	41998.8	49946.7	80809.5	64195	234341	115859	58222.2	60594.5	118039	46115.3	42918.6	78745.8	61086.2	62469.7	83351.2	193232	105371	114878	64270.9	86936.6	68784.8	114388	57624	58482.7	39052.8	51555.8	89272.5	80222	62943.5	168194	53724.7	64023.9	106889	99750.9	46107.9	41572	54184.2	24480.2	131500	40743.3	60258.8	84313.7	87349.5	69976.1	60601.9
C20:2,OH FA (Hydroxy-eicosadienoic acid)	31775.4	42651	43267.2	91380.4	19916.9	28663.5	40324.2	42759	106784	50549.1	35947.3	32738.2	119451	37620.9	28336.6	54797	56019	38314.5	49941.4	108426	59853	56098.9	32295.6	50418.9	48849.6	71183.6	34542.1	40116	30527.3	41534.6	35299	26911	34366.3	159754	22801.8	41353.6	100275	37660.1	19295.7	18918.5	24642.4	7998.89	51533.2	16744.1	35017.8	39343.4	44460.4	38572.7	23008.4
C22:6,OH FA (Hydroxy-docosahexaenoic acid)	9433.36	39308	13127.7	99046.2	22532.5	37984.2	68946.7	138315	106397	66617.1	68267.7	78006.5	40234.9	14466	41088.2	69179.4	19012.4	18514.8	13109.1	32109.4	19724.3	24033.4	31368.7	49231.5	48640.3	91245.1	23208.7	35854.5	10703	21508.8	14802.3	14619.1	55410.9	102541	9608.57	15914.5	80412.5	73647.2	22601	33997.9	30025.8	16606.8	116077	7304.16	18398.5	6259.43	8215.3	42540.8	43715.4
C25:0,OH FA (Hydroxy-pentacosanoic acid)	376870	185141	210241	299696	183237	184159	247258	215192	123782	54678.9	354914	405813	1.01207e+06	411751	288722	543497	231788	628050	365479	944209	424272	332538	712956	886914	253724	746974	451275	618926	271316	433402	213602	145048	172116	454598	208673	414525	392699	97094.5	163178	98252.1	60037	79276.2	238130	128084	111106	767920	457446	381580	400602
C8:2,OH FA (Hydroxy-octadienoic acid)	92763.3	29615.8	41033.8	59079.9	66896.6	80884.6	29479.4	43014.9	61966.9	64318.2	81949.3	69454.2	96853.5	64321.5	52220.3	59515.7	30196.4	136188	36543.5	75682.5	87740.5	52330.1	41136.8	61880.7	79939.7	46530.4	93587.3	49346.8	31243.3	37606.8	59790.6	22636.8	110087	186237	34813.7	89928.2	73654.3	36718.9	40909.2	30202.2	20306.8	34620.3	51682	34376	60866.8	52275.1	119971	36487.1	20718.2
C8:1,OH FA (Hydroxy-octenoic acid)	778231	480297	901769	835526	712663	807496	559170	707030	2.02881e+06	1.48442e+06	841229	847918	1.82225e+06	740040	723313	898594	1.38858e+06	988711	898773	1.50885e+06	1.48653e+06	1.41973e+06	701267	801590	524962	538300	739871	654235	760078	836617	668332	593993	614690	1.23299e+06	492483	803436	735604	602279	564273	566247	521077	324557	677699	559423	639610	861869	1.11664e+06	634823	490675
C8:0,OH FA(1) (Hydroxyoctanoic acid)	156199	106608	138142	226486	69991.3	105251	131251	112793	527391	251782	166632	189410	142916	83909.4	277740	400886	208298	117461	200598	256546	239012	238627	110227	184920	170609	134936	177385	176151	144504	233378	97927.7	73838	78943.9	238597	59542.2	152398	271662	177725	109126	38110.8	48887.4	24356.6	213181	137034	206738	115822	133331	144002	56138.8
C8:0,OH FA(2) (Hydroxyoctanoic acid)	183867	82663.1	216458	212194	179071	132086	90892.9	158283	654822	468802	225670	223748	523447	172390	170554	253636	377976	216851	202769	371190	320331	309236	194387	208683	111599	117538	210271	180668	253848	259572	126757	120723	155450	407909	118716	223469	200583	156272	136887	135608	136759	59689.4	177410	116971	145447	213833	282656	177299	120576
C9:1,OH FA (Hydroxy-nonenoic acid)	548270	327576	562369	671974	463044	320437	549485	480656	1.11264e+06	936559	431643	383833	467360	382058	528447	650616	340928	469022	491899	707108	518618	439365	397848	444790	857333	1.01157e+06	404061	435338	318541	433994	480318	582554	626479	1.0175e+06	342026	383763	610210	1.11667e+06	456185	345476	558784	262588	615584	471301	531033	487874	470561	519305	373576
C18:1,3OH FA(1) (Trihydroxy-octadecenoic acid)	88653.6	63825.1	113498	173636	89044.7	78530.3	63224.6	106094	183532	66344.4	95421.8	114995	154778	50333.1	80725.9	80203.2	122443	102516	40772.6	102020	136596	146038	80668.9	97674.9	136005	66515.8	110943	84630.5	283321	118843	18482.1	36738.3	109800	232147	56520.6	136957	242640	58487	82350.3	54904	51041	69014.8	279409	287557	152610	204738	196408	92062.8	102696
C18:1,3OH FA(2) (Trihydroxy-octadecenoic acid)	87490.8	66807.2	93857.6	189411	91477.5	90203.8	63128.3	121558	220292	86690.2	119844	119788	192224	77218	123940	83150.4	100771	92173.5	54906.9	126759	98011.7	144488	90353	91346.2	90046	78280.7	94356.9	80333	121935	88726	69099.2	127504	66190.8	214904	79676.4	116187	199138	91785.9	78670.1	85323.8	66369.7	66183.9	237778	151795	90964.2	159656	143060	97458.9	95694.1
Piperine	5.82605e+06	1.19061e+06	3265540	3.53768e+06	3.23375e+06	7.31343e+06	716755	4.50196e+06	66436.3	21237.3	478538	549849	2.04462e+06	1.94615e+06	459398	898925	22070.3	191338	6.06209e+06	1.04848e+07	482618	215145	3.9027e+06	2.3699e+06	1.51759e+07	9.56109e+06	225665	1.66544e+07	1.14763e+06	3.15415e+06	326991	69637.7	64933.7	384319	522543	1.62244e+06	2.88283e+06	6121.46	15197.6	0.954946	1056.72	299174	2.03131e+06	1.25349e+06	433729	708286	2.11032e+06	2.24664e+06	3.05571e+06
S-Allylcysteine	9071.29	7676.47	12971.3	6572.56	9771.06	13664	7998.98	1413.13	9392.53	3890.49	2731.87	9434.32	8804.79	13717.3	5609	6146.9	6789.9	15094.9	2887.05	17134.1	8044.78	7180.64	9670.33	2449.14	6393.97	2701.51	8780.92	6293.73	6779.93	11526.5	13561.3	32506.4	10191.2	25552.5	32946.9	7131.61	6429.71	4284.43	8929.33	13838.6	27776.7	4859.4	66082.2	4758.21	763.172	7523.8	14926.1	9613.15	14117.9
Proline betaine	4.74112e+06	3.61199e+07	1.46888e+06	1.1537e+06	4.4946e+06	9.81921e+06	7.26737e+06	743452	880113	1.28813e+06	1.36231e+06	1.38425e+06	7.56812e+07	2.84688e+06	3.15453e+07	2.54626e+07	9.99741e+07	1.12892e+07	4.01235e+07	3.49924e+07	874192	814749	3.07358e+07	2.56503e+07	5.24597e+06	8.42975e+06	4.2921e+07	2.4462e+07	2.85829e+07	7.27501e+06	6.57983e+07	3.57797e+07	1.72524e+06	2.16836e+06	1.36215e+07	1.34691e+07	8.53889e+07	3.53116e+06	3.48633e+07	2.15401e+07	2.12363e+07	4.20794e+06	1.48712e+07	1.74523e+07	1.72601e+07	1.57829e+06	7.17576e+06	3.6756e+06	1.13636e+06
Oxindole	108580	118985	219897	834764	406053	466941	101592	240948	154148	285540	150563	62377.9	207399	498263	272234	108767	409775	475916	135434	117164	607559	391844	73641.1	72697.3	58925.2	154460	112016	237133	203144	608733	257968	229679	229195	72122.6	180161	230478	93252.6	220517	333512	154902	143049	204909	211284	158740	46055.9	238326	158742	345949	319598
Cinnamoylglycine(1)	6786.05	128005	24080.6	118876	45197	58128.7	109014	1478.03	3826.95	2951.55	7589.74	15984.1	17973.2	45221.4	13542.7	21396	13217.1	5968.53	17966.5	93264	44149.2	44319.2	9541.54	13048.4	26447.4	88435.3	1244.87	31454.6	11510.5	11932.2	21153.3	5952.45	6848.56	63610.4	12347.9	5735.37	1688.59	37714.9	55878.8	4310.11	1867.34	3872.49	10074.3	11789.2	19684.2	11059.4	17694.8	1744.34	85917.6
Cinnamoylglycine(2)	15808.5	135289	33810.5	49199	29248.6	21165.6	44924.8	8365.42	36102.8	20996.3	78900.5	55107.7	186361	110199	17393.3	30625.6	41798.6	36011.4	18413.2	267007	30631.5	46999.2	22949.3	13842.9	92442.8	87138.7	18633.9	128748	44368.2	23068.2	19600	16013	20155.1	308397	52298.6	26884.9	53440.4	31181	56781.5	22053.4	41652.5	10312.4	40146.7	93299.8	130817	35068	35919.6	5529.94	19738.7
Quinic acid	604091	2.41277e+06	125225	2.82776e+06	225839	118916	1.54513e+06	25388.6	210233	195290	108312	69848	121338	189023	547929	1.90337e+06	53605.4	503234	151319	121004	46876.1	34379.5	173913	216407	5.28639e+06	6.65186e+06	1.17904e+06	2.31774e+06	792367	853083	309438	240848	747337	209126	297424	267416	218221	223694	1.17172e+06	895508	649540	11558.6	11534.5	245019	65137.5	77672.8	74809.2	282023	567124
gamma-glutamyl-L-isoleucine |gamma-glutamyl-L-leucine	58527.6	28169	67673.9	181423	94549.9	32020.7	32665.2	108922	31026.3	37902.4	92225.3	10259.8	27987.7	21582.3	51005	44582.2	47346.2	28381.5	60957.2	58179.3	54529.2	51939.9	40908.6	43282.1	64210	82037.6	33187	30625.4	53430.1	59653.6	13434.9	15260.9	52400.9	64694.6	37597.6	56407.9	34793.7	33386	34022	33388.5	30343	105890	167308	36896.1	36250.5	35646.7	29173	59762.4	50460.2
L-gamma-glutamyl-L-isoleucine |L-gamma-glutamyl-L-leucine	35161.8	36608.6	26817.8	65912.6	34694	12571.8	11735.4	34817.5	13670.5	13543.2	19831.9	6.91514	8960.11	4992.87	19900.3	15385.4	16926.5	8662.96	26479.6	27655.2	21994.3	21837.1	18651.1	20859.9	20721.9	24601.1	2.89633	11591.2	18402	20148.2	4180.75	4875.9	16334.7	26195.3	12454.1	15930.9	16748	12616	11821.7	11174.2	10412.5	142388	69105.6	13802.4	15398.8	12003.6	15866.5	21102.6	19866.6
gamma-glutamyl-epsilon-lysine	111958	70678.8	143512	284509	222682	88287.4	120334	264396	110501	149944	182241	111562	91903.2	80708.1	90805	110909	105351	88948.3	151194	143592	106242	141867	125329	120722	171810	199373	117055	78511.7	138297	153702	65732.6	58478.1	167796	193877	114952	130656	103468	101491	95592.7	97669.3	86319.1	140572	270324	55644.7	78610.2	88155.2	85450.1	111844	107391
Hydroxybutyric acid	5817769	2741549	4872106	8230784	3415930	4807239	6689994	6121769	5515469	6291375	3086098	4131055	1962529	2488745	3296072	4924673	4045127	3500726	4695356	4953862	8887356	6528069	4920051	5438808	6449578	7206152	2979803	2736149	2584389	4485806	4730904	5764671	3919766	3076445	4433552	5107992	2266060	5574709	3119249	2543998	2263167	2704576	4567904	3968865	5522048	5711913	5884553	5321916	3796082
Cysteinylglycine	271171	52057.6	282642	79073.8	304860	126491	126596	184171	91131.7	203917	22359	220786	186746	128574	53427.9	212184	370044	50777.2	69757	100908	110422	103877	140483	251276	100175	146674	114468	311120	292222	184058	71107.5	183179	327467	154458	129656	54570.7	248924	127334	47028.2	225309	229334	1447346	313315	49934.7	11457.9	64301.5	95441	382250	320279
L-Cysteinylglycine disulfide	3786137	3109874	2956079	285916	4602702	2126110	3232639	5505303	110462	3424836	35905339	1892710	104152	1170838	4684596	5046656	4338943	4284114	2565836	169452	2050639	2076484	16.8104	2819822	3167159	3274489	5144487	5249184	5453697	5773117	2823066	2716680	5445501	731801	2307333	1123882	169311	3288610	2151857	4417079	4077057	5354983	6067479	1523101	14995037	69060.3	94064.2	7572925	6917486
Glyceric acid	762998	744503	816876	588433	787351	1018654	758288	780371	676889	720230	900919	23590.6	556749	602291	462094	622372	542626	681577	794010	822258	666445	838777	852826	1031574	1169338	1264349	1230114	780700	381804	672722	846990	843664	771317	691264	989174	1137097	707772	660697	1244995	774403	730468	785325	684438	1156908	1105517	1079229	1293113	678530	754249
Glycerate 2-phosphate	154114	57593.2	118524	183415	329384	43904.6	43467.3	447000	256501	356459	308648	73854	298481	448050	359344	216696	120639	141904	61746.2	129719	60228.3	59484	134081	204178	125068	286732	532828	192861	167729	182346	75795.6	148052	219358	336520	138055	137546	232866	31446	102949	237244	172993	116070	218462	16091.4	6847.81	47384.2	67172.9	193232	147843
N-Acetylhistidine	26447.5	16708.7	17528.2	10740.9	14906.2	14023.5	15279.6	10644.9	15198.5	27595.6	12699.7	0.879678	12937.8	20014.4	23311.1	10080.8	22050.4	15534.1	11499.3	13935.9	19188.7	13292.8	14950.1	17067.3	9710.46	11402.1	11581	9030.56	13922.6	15179.3	41222.4	14899	14569.7	11802.2	16584.3	18885.2	6979.23	19429.2	21363.3	11640.4	15194.4	8018.3	16373.3	10062.1	6881.16	12523.7	10026.7	5991.25	15026
L-alpha-Hydroxyisovaleric acid	7278444	4209435	3150095	4713993	3828124	4406335	4249992	5742578	3308596	3770315	4527570	2766084	2971528	2848561	1346271	3221618	3664606	4057981	3794547	3972997	4738798	3929056	3932244	3833770	5296745	3642028	4018725	4706762	3742518	4402256	2633890	4015625	4504751	4109682	5621698	5501544	3663958	2477013	2782150	3075103	2878429	7667109	8974563	4383143	3885494	2961257	3807968	4980409	7010233
(S)-(-)-2-Hydroxyisocaproic acid	384338	249660	353320	787307	302890	342494	357519	406285	554527	344703	355706	545385	537124	279631	276284	339590	303338	228834	320063	726174	398520	399232	268740	281645	445092	417739	315421	312298	295510	416233	230918	317270	385702	907099	342879	265679	558410	267504	248046	234850	254870	439074	1.62588e+06	376747	327940	306475	372390	417066	478080
C13:1 FA (Tridecenoic acid)	105185	44951.3	46388.4	259989	40986.2	102510	176824	118077	306101	183109	132644	108204	68308.5	20013.8	88785.7	219442	72303.3	60793.7	56978.7	140831	436178	414488	111064	197478	169049	210068	33726.5	37935.5	54658.2	105812	68918	116536	81862.3	134962	51618.6	42460.9	75179.9	687908	151966	51518.8	59164.2	22860.5	408375	11161.7	104328	74331.1	180768	98733	25500.9
C14:2 FA (Tetradecadienoic acid)	450039	148701	333330	994790	180534	280994	686873	347084	1.35167e+06	972407	336577	384067	338683	198202	210498	426457	391351	274038	338658	777128	662395	635200	276382	386723	634028	1.04012e+06	273553	339862	81755.5	190436	483577	325781	270788	552360	131048	173082	436687	1.30279e+06	447893	116135	205351	36503	362970	80787.7	336810	217740	329730	686137	128465
C14:1 FA (Tetradecenoic acid)	559263	262092	384018	1.20222e+06	285699	299983	1.9119e+06	1.51692e+06	2.19949e+06	1.7116e+06	352816	401175	139197	108139	1.00055e+06	1.19131e+06	321841	373748	304631	881648	847264	792565	525301	1.06617e+06	1.7431e+06	2.80408e+06	175556	221206	170331	332787	949547	606529	574556	826362	220449	167125	641558	3.79656e+06	786001	281241	687191	75956	532006	178189	658172	320775	673983	788413	236313
C15:3 FA (Pentadecatrienoic acid)	26449.3	8929.51	31069.5	65004.4	16855.4	33636.2	51756.8	33743.5	40282.9	21067.1	28324.4	31011.1	57000.4	16907.4	19586.8	23652.7	17738.4	12129.7	57673.3	86059.9	35458.4	33298.9	25436.9	41508.8	51228.8	50034.1	15659	18693.5	15246.7	16586	15233.4	23182	13891.8	46785.7	15570.1	19035.8	30740.8	42023	31494.4	42916.5	43715.6	16545.4	80079.6	37811.7	39412.9	24467	25263.1	15382.7	16172.9
C15:1 FA (Pentadecenoic acid)	81605.4	39725.1	52497.4	132817	46029	47565.5	158495	155014	248862	153578	56655.3	53015.6	85012.4	31598.7	120453	189414	57684.7	60514.8	47904.8	106043	113881	105691	76873.3	154901	164863	248675	46109.1	43276.5	35692	64696.9	88690.1	58354.8	73939.7	129138	45984.8	36696.2	132797	337284	86407.4	37554.6	80362.2	17516.8	104645	41537.8	64834.4	60858.7	95253.5	91651.6	36752.1
C15:0 FA (Pentadecanoic acid)	536568	1.15379e+06	422274	896688	274746	310875	801361	884393	1.46483e+06	835667	444821	362530	447616	226022	1.09451e+06	2.06228e+06	478888	390857	265402	633300	782124	742448	450278	1.22309e+06	928140	1.42138e+06	263789	266983	570641	719425	476142	318717	450415	1.92964e+06	268438	281990	1.58197e+06	1.70409e+06	672366	356881	515678	204139	623978	239500	508443	412557	495232	555940	232557
C16:3 FA (Hexadecatrienoic acid)	186868	109108	205608	763507	198634	224967	692428	337173	892279	523987	287452	305662	280601	165463	256338	392353	241150	252181	264328	680793	363283	325285	235815	309475	431209	854544	190389	249217	62256.7	125073	518132	300190	335544	487519	140783	133973	505223	787293	228780	164299	290144	83409	593592	100246	240495	268020	296111	403123	170886
C16:2 FA (Hexadecadienoic acid)	236222	108759	242679	754349	135359	137622	614552	343468	726536	489508	165144	171099	167381	99543.9	303067	460837	171684	164345	203826	570506	302507	274447	163558	275285	464024	777293	160041	131299	54460.9	138351	396249	199403	253137	390147	120528	124678	403436	752744	227151	121746	234954	65783.1	362551	101204	221740	185419	220775	274741	110026
C16:0 FA (Palmitic acid)	2.35502e+07	2.10071e+07	2.38759e+07	4.23952e+07	1.34362e+07	1.49335e+07	4.13781e+07	3.58308e+07	4.54197e+07	3.41781e+07	1.97268e+07	1.8367e+07	2.06038e+07	1.48227e+07	3.08674e+07	3.9747e+07	2.58376e+07	2.21267e+07	1.86345e+07	3.96954e+07	2.53819e+07	22648313	1.96609e+07	3.37235e+07	3.73705e+07	4.83708e+07	1.66646e+07	1.79709e+07	1.81333e+07	2.21239e+07	2.78174e+07	1.63582e+07	2.40586e+07	4.09937e+07	1.21441e+07	15754670	4.19954e+07	3.62531e+07	1.59849e+07	1.49298e+07	1.94083e+07	1.16369e+07	2.6533e+07	1.86099e+07	2.56158e+07	2.06059e+07	2.06155e+07	2.92314e+07	1.32457e+07
C17:1 FA(1) (Heptadecenoic acid)	1.11045e+06	442505	500754	1.27513e+06	269520	313354	2.32989e+06	2.11187e+06	2.0898e+06	1.52852e+06	427013	422025	413631	206154	1.46515e+06	1.2394e+06	393536	515840	479746	1.18034e+06	957220	744613	542127	1.1978e+06	1.63535e+06	2.38084e+06	285277	285391	299753	525202	914957	520110	653916	1.0048e+06	322010	328363	1.00407e+06	2.94093e+06	582813	503324	864863	159025	783002	361673	668329	657145	907562	837379	351367
C17:0 FA (Heptadecanoic acid)	941600	2.45196e+06	607057	1.3769e+06	377452	529102	1.62353e+06	2.23028e+06	2.02585e+06	1.10278e+06	576072	581097	805710	496188	1.52448e+06	2.10187e+06	952318	732737	608867	1.37804e+06	1.30105e+06	964742	729137	2.19239e+06	1.61914e+06	2.25696e+06	476776	461748	738509	973243	696009	484390	726438	2.86182e+06	377687	536641	2.07602e+06	1.80836e+06	657489	602506	665398	291585	850153	475062	678475	777396	772078	1.01455e+06	374560
C18:1 FA (Oleic acid)	7.08857e+07	3.8905e+07	9.74162e+07	158428133	3.59201e+07	4.1796e+07	1.58513e+08	1.05646e+08	2.0564e+08	1.35687e+08	5.18513e+07	5.17669e+07	2.66559e+07	2.48402e+07	8.82196e+07	1.16374e+08	7.92308e+07	7.40197e+07	7.33853e+07	1.58244e+08	9.14097e+07	8.2644e+07	6.66569e+07	1.25468e+08	1.82887e+08	2.3637e+08	4.23127e+07	4.80325e+07	2.93035e+07	5.09971e+07	1.27501e+08	7.0619e+07	7.03119e+07	1.17569e+08	2.53017e+07	6.04814e+07	136340364	1.6414e+08	4.32552e+07	3.27808e+07	6.30102e+07	1.41044e+07	6.20616e+07	4.2691e+07	9.0941e+07	9.75209e+07	8.71408e+07	1.02079e+08	3.51209e+07
C19:1 FA (Nonadecaenoic acid)	274348	205324	221735	555188	103599	159372	775582	734615	812136	414239	196358	221537	130751	69031.2	435971	807512	210640	215459	326237	549072	658853	447145	303298	872318	917828	1.55425e+06	125144	110286	151992	275653	417769	220196	238528	419403	80830.7	186814	485505	1.07597e+06	300411	150306	261001	44238.2	200172	108948	298019	280242	272724	418375	86336.2
C19:0 FA (Nonadecanoic acid)	62683.6	202980	77633.4	116799	35685.3	52879.4	139203	166697	168328	79910.3	56400.8	64199.7	68527.3	35988.7	106367	217684	72590.2	70293	86374.8	130214	130133	87320.1	66860.7	192125	136641	218589	48664.1	45758.2	73068.8	86964.1	73677.8	45342.6	60520.2	213724	36310.2	69365	167147	120074	58322.4	57006.5	52939.4	27518.8	60774.9	54463.6	84294.3	76934.6	62886.1	84791	31073.5
C20:1 FA (Eicosenoic acid)	497585	415303	1.7258e+06	1.5256e+06	397244	443955	2.09631e+06	1.56746e+06	2.63649e+06	1.3445e+06	555515	756251	387223	227583	748669	1.96683e+06	973195	899125	1.40194e+06	1.78573e+06	1.49967e+06	1.10118e+06	836709	2.09458e+06	3.1819e+06	4.59571e+06	534273	509512	335695	555791	1.92482e+06	807394	838311	1.36234e+06	214478	1.19709e+06	1.51416e+06	1.79562e+06	442111	297483	491534	122302	570628	353778	997172	1.2539e+06	851583	1.20904e+06	287456
C20:0 FA(1) (Arachidic acid)	467370	531002	206240	544138	104046	291536	430830	298476	484616	161657	220870	322101	182319	77499.2	218840	809455	217034	159752	185138	375077	582754	298967	266069	771700	494571	649437	86141.5	101703	251168	387421	172574	146938	170780	766619	113298	210441	554784	539339	267960	105601	106879	61958.1	199158	79611.1	275090	252200	229973	248742	73647.8
C20:0 FA(2) (Arachidic acid)	214441	332212	623256	358298	220646	212281	311240	510264	473791	383843	303116	283574	327604	263289	308716	648040	573306	401726	406779	394062	372110	299419	265891	618300	508485	637619	269303	271930	275321	355115	361143	219252	317603	431716	180509	554616	604692	251418	215914	239347	217588	159385	273352	258324	337084	387260	240571	385009	166100
C22:1 FA (Catelaidic acid)	91614.5	126739	232881	159588	83299.8	108454	188159	250263	366520	255124	109147	117952	125120	92741.5	209900	272600	197438	206973	161148	196333	175279	147597	146383	329139	413042	476430	120184	128852	108837	137108	168029	96275.7	177058	221357	69305	198028	240477	141728	87635.6	104503	93264.9	55878.6	153144	93976.3	154871	224692	124727	189717	64175.6
C22:0 FA (Docosanoic acid)	52325	68126.4	805731	130864	78913.3	60834.2	67502.8	196435	172860	115787	113006	128340	184852	93957.3	101544	253540	839064	261176	165341	154365	101955	96337.5	80743.8	167824	136078	152858	108804	111090	84062.8	125278	105447	49218.5	119769	152718	35483.8	798349	292649	65234.6	57571.5	90739	55109.2	41785.4	66406.2	87181.2	96075.8	184107	77824.2	138641	59874
C23:0 FA (Tricosanoic acid)	160190	153556	194660	138125	55590.9	201453	140054	115331	129049	68385.9	146891	160876	1.21989e+06	342528	105904	232539	131167	315472	752062	1.1061e+06	282869	292156	203684	260549	136520	246734	354994	334192	155832	205415	128399	48681.7	118608	299171	112410	412675	305890	72380.7	81393.1	38427.1	21401	36993	67626.3	99675.6	117253	344566	314294	201082	125336
C24:1 FA (Nervonic acid)	96810.5	119487	314361	347604	187342	147008	306783	405811	707800	401489	215817	342626	338678	149140	198442	422492	279138	357589	327798	445482	230889	209339	217047	464798	531602	603586	266785	276549	141962	228070	305113	118251	260799	382699	71504.6	290175	543787	349280	103907	159670	106775	62006.2	115192	147956	256627	328935	194746	366406	161225
Galactosylhydroxylysine	45549.7	19604.2	21711.7	45672.7	15640	34881.7	33301.9	60798.8	84055.9	92419.2	62001.4	92445.5	84381.7	129373	69994.2	47530.5	72035.7	9410.31	66083.6	76918.2	77607	53594.4	72154.4	80622.9	3348.74	33463.7	82215.3	9335.47	285112	73660.6	66525.5	39232	2721.72	24994.2	67923	70003.4	47476.2	110699	70190.2	53585.6	44401.8	87672.9	56929.3	35670.8	32527.1	138283	89072.9	44935.2	30197
Glucosylgalactosyl hydroxylysine	40452.4	24854.8	25412.7	51830	44713.2	35675.2	33024.6	30112.1	42943.3	43100.8	40129.6	50087.8	38918.7	29618.7	23387.2	25655.4	34532.3	30804	37852.6	47481.7	55518.6	38879.6	40555	38401.7	29133.1	33338.8	44134.5	21996.8	73721.9	63568.4	40814.7	25769	39203.9	41065	38861	38263.6	32827.6	65911.7	45567.9	36063.1	28670.3	44717.4	38461.5	33709.1	32030.7	79097	47476.6	24112.6	22908.3
Ne-Methyl-Lysine	8.45883e+06	1.22384e+06	1.85831e+06	4.99936e+06	3.1657e+06	1.62139e+06	1.95012e+06	2.94238e+06	2.3002e+06	2.31949e+06	2.98236e+06	2.97003e+06	8.43743e+06	5.55035e+06	1.88084e+06	1.86933e+06	1.02985e+07	6.91823e+06	2.85752e+06	3.31278e+06	9.47167e+06	6.66638e+06	2.52488e+06	2.28534e+06	2.98527e+06	3.2303e+06	4.08562e+06	6.72783e+06	2.90521e+06	3.51153e+06	5.68067e+06	4.33346e+06	1.97019e+06	1.83798e+06	7.83557e+06	9.21246e+06	2.45123e+06	9.77356e+06	9.2998e+06	1.74122e+06	1.59308e+06	1.02034e+06	1.55986e+06	1.66862e+06	1.21575e+06	3.17564e+06	2.21923e+06	2.30591e+06	2.87034e+06
C10:3 FA	727848	693425	604628	573252	298194	779218	466878	360249	1.30861e+06	580796	519878	691481	1.8064e+06	923284	1.07955e+06	1.1211e+06	851506	893817	790354	1.57767e+06	566177	397424	652203	702150	342289	218292	1.06003e+06	1.28798e+06	689323	886754	710979	839829	352306	984655	503993	755662	1.56009e+06	244152	399081	186808	233046	259871	622888	355484	582240	339541	689997	343090	177209
C10:2 FA (Decadienoic acid)	194801	137866	121010	341489	184860	355285	421732	396588	594569	163088	129047	149312	444071	57709.1	110237	219290	145278	96042.8	87341.5	250577	143180	149283	128246	147995	120927	111461	112909	138370	135105	117296	94716.1	60863.7	52827.1	252328	57692.6	87554.1	635001	175385	69146.7	79823.8	74568	41590.9	179541	52468.4	96783.5	164433	380576	162782	112160
C10:1 FA (Decenoic acid)	163262	89929.2	161762	328894	73800.6	123703	172068	118600	415048	262412	141226	167897	167061	76430.2	133290	296752	151459	117848	106942	231590	286770	240148	107043	185018	140859	195481	113421	142687	141826	172530	169284	147074	97154	276105	77057.4	121266	221048	226213	123297	49735.8	71768.2	28932.1	172305	62883.1	154211	114082	178026	212522	52417.5
C11:1 FA (Undecenoic acid)	205000	76601.9	121543	412898	92914.9	204842	185753	145996	458350	217981	190344	222620	96947.8	37463.7	145402	236166	80868.1	108067	67903	153832	278979	159970	160869	252038	257563	232361	75258.2	168790	191252	232868	197351	183676	119104	234054	104765	123056	221653	411247	147144	179647	157814	41269	335942	39164.5	214736	177239	444593	109740	41677
C12:2 FA (Dodecadienoic acid)	347401	172730	308935	666124	126194	203042	288327	209283	701624	465295	220687	242750	404696	129036	103788	261339	367252	236309	306170	708877	518708	395643	246185	299171	317997	453721	162670	193208	106440	160368	241406	178495	155316	455006	112302	184366	289087	617325	353869	103140	149972	44083.6	408270	79176.2	246163	198947	322174	390771	119492
C12:1 FA (Dodecenoic acid)	149080	45320.5	78385	301607	57350.1	90139.4	346665	131571	359883	264705	77179.7	96100.2	52053.7	39906.1	87254.8	156144	130446	105501	119619	328451	198797	153463	124367	177133	298913	396882	49345.1	51732.4	24357.8	57980.2	154911	109389	119654	161768	48156.1	59964.1	136995	725571	209950	72431.6	93964.5	10388.3	122792	17626.6	133588	75402.7	116965	205920	47716.4
C12:0 FA (Dodecanoic acid)	270960	296861	240959	460479	143892	150499	424535	464932	1.88473e+06	1.09438e+06	249803	251586	178061	95251.1	596870	1.34913e+06	200023	620298	432499	562165	501577	538232	272465	750863	614373	1.05988e+06	140801	128431	272127	640080	698886	345551	378656	998146	150811	96670.9	584309	962449	474570	182929	362335	104432	501733	202747	887986	171987	274434	519390	187446
Homocysteinesulfinic acid	88952.2	84384.9	108654	144477	139045	99760.4	93338.1	183538	126079	171936	139451	32400.8	138115	150926	9991.61	128893	139150	114186	96731.6	119181	129523	119769	132967	132984	114815	159389	142573	118211	111622	121034	117413	111182	86484	102615	90891.4	112590	77837.3	80460.3	99735.4	107256	100022	87873.1	84242.5	83626.6	83264	104198	83685.6	108938	133920
N-formylmethionine	131530	146678	113758	133752	129939	133924	98513.5	133546	72751.3	114672	117517	13972.3	122623	127684	92766	81205.7	95150.7	98751.8	107170	111327	151238	109269	95662.9	97369.3	112236	116543	112818	93023.4	124722	124212	136101	118636	91643.1	96260.7	116624	112652	81034.7	101318	126590	77327.2	87620.4	82657.3	92424.1	144489	134582	102162	90369.4	103544	105798
N-Acetyl-L-methionine	83286.1	75145.8	103407	155887	115521	83520.5	64038.9	107897	100120	105979	113657	134722	136381	118344	102690	75925.6	92654	90237.5	101446	114829	97993.1	77285.3	68707.7	48186.9	86683.9	88211.6	105855	71331.8	110521	122374	118961	123410	108016	109651	83058.8	94398.5	62804.3	69601.6	93250.1	74128.7	87133.1	51576.2	81341	83062.8	93127.2	82625.7	80938.5	76592.7	89054.8
Thiosulfic acid	1097600	340123	622998	479379	1226508	443325	786402	1937625	57307.5	1417597	234961127	985489	50905.9	1491498	1964880	1256856	1244529	1853004	229100	9741.02	1057365	955226	3.87983	627710	1285841	1142426	2184290	1607891	1534844	1357193	319896	809067	1798510	54354.4	523558	262337	50337.9	832336	1465269	1404899	1358827	1343678	2166952	810978	218465	1416.61	1084.03	1639355	1659225
Sulfuric acid	1.56957e+06	1.71139e+06	1.69456e+06	17781.6	2.62711e+06	1.69153e+06	1.27527e+06	1.69572e+06	38442.1	1.45623e+06	3.87173e+06	1.70934e+06	15546	3.67416e+06	1.345e+06	1.36411e+06	899087	1.38547e+06	1.09057e+06	18933.6	1.92553e+06	1.67055e+06	8.53307	1.91746e+06	1.16724e+06	1.56706e+06	1.29282e+06	1.12939e+06	1.75183e+06	1.57035e+06	1.32009e+06	1.64511e+06	1.88744e+06	25942.3	1.69371e+06	1.13619e+06	81180.9	1.3113e+06	955510	1.20613e+06	1.38284e+06	1.15674e+06	2.35456e+06	1.7793e+06	1.12717e+06	48471.9	74947.8	1.00148e+06	1.35864e+06
MG(16:0)	8.65121e+07	7.86991e+07	6.82593e+07	3.92841e+07	4.8403e+07	4.88233e+07	4.79128e+07	3.29649e+07	4.07547e+07	4.47124e+07	6.22621e+07	6.20899e+07	3.86596e+07	4.46323e+07	7.56569e+07	4.13075e+07	8.10841e+07	7.45962e+07	9.05745e+07	4.32046e+07	6.25543e+07	5.19478e+07	1.01163e+08	1.02533e+08	8.33209e+07	5.34907e+07	6.67843e+07	6.15551e+07	1.0377e+08	5.44001e+07	6.33273e+07	2.78286e+07	5.96476e+07	3.25321e+07	2.49044e+07	6.41812e+07	4.49587e+07	4.98949e+07	5.54126e+07	2.46685e+07	1.73936e+07	5.31732e+07	2.50056e+07	4.05291e+07	8.871e+07	5.20314e+07	3.77248e+07	7.1905e+07	3.1398e+07
MG(18:0)	9.83805e+07	8.98172e+07	4.37987e+07	3.05833e+07	4.93608e+07	3.6231e+07	4.49953e+07	3.31098e+07	3.8251e+07	4.33937e+07	6.29371e+07	6.98714e+07	2.98871e+07	4.77697e+07	1.03282e+08	4.78957e+07	9.85307e+07	1.16395e+08	9.08884e+07	3.30743e+07	5.83263e+07	3.25607e+07	123032284	1.19626e+08	1.32073e+08	5.38668e+07	6.73751e+07	6.55133e+07	1.20652e+08	4.92558e+07	7.1236e+07	1.55514e+07	7.38518e+07	3.12328e+07	1.44412e+07	6.28658e+07	4.66715e+07	3.366e+07	4.46234e+07	1.6651e+07	8.90641e+06	5.85902e+07	1.67938e+07	3.37859e+07	9.41073e+07	4.28675e+07	3.09111e+07	9.78201e+07	2.22774e+07
MG(14:1)(1)	11125.9	18183.5	32825.5	87149.7	21235.8	14931.8	12255.8	227484	21069.1	7360.71	15546.3	12648.9	32665.7	10230.2	14100.2	25936.6	16391.9	24730.4	16997.9	32855.6	23526.4	16047.6	53297.4	48172.9	24166.6	25775.5	10657.6	16593.5	28192.5	39284	8233.2	9299.71	6873.88	47679.7	14206.3	15474.2	54283.9	26988.6	16020.4	13189.3	13552.5	5371.41	24206.4	13978.8	30356.1	60278.8	47834.1	13780.1	16402.1
MG(14:1)(2)	39260.5	26670.5	25855.8	54612.4	21646.6	35923.5	28313.6	33226.3	43092	19694.5	33387.9	23457.4	132219	37659.4	21680.6	35355.9	25209.6	33063.1	66799.2	133538	56691.4	48679.4	29227.6	24797.1	19751.6	17746.5	40408.5	35736.6	42885.4	32343.1	12784.6	16716.9	15247.4	67188	55328.1	66514.8	67902.6	20551.9	18007.9	15104.8	13847.2	7233.41	36635.4	18659.7	29009.7	56547.9	57723.5	14828.2	23606
MG(14:1)(3)	26730.5	15442.7	15045.1	22816.4	17808.9	26831.2	12057.2	25047.1	20918.7	7921.55	19942.4	17128.8	60022.8	45886.5	12686.3	18664	9291.73	11314.5	25130.5	24384.5	26950.9	27860.7	13656.2	14631.8	11730.8	16797	11126.4	13451	24446.2	15568.2	14971.4	13467.5	9337.04	58926.4	15702.5	19656.4	37854.9	8584.12	9561.8	6654.37	5609.37	7032.16	19038	8712.3	13578.8	22065.8	24196.9	8152.14	19814.1
MG(15:0)(1)	106049	170499	92120.6	115346	79216.5	60565.1	65208.5	149161	155316	67887.2	93649.1	79282.7	110917	62183.1	118521	174928	72981.7	70266.5	39839.3	104838	91902.1	100360	60881.5	86711.4	74649.8	93777.3	78311.2	69983.9	191493	72152.2	48464.6	41180.8	66676.4	455633	37005.9	45157.1	196929	61064.6	46517.6	38547.3	47980.7	43479.5	108824	65758.1	96078.4	76760.4	62436.9	58373	83158.2
MG(15:0)(2)	148148	320821	256336	307107	169720	98062.2	131011	269722	597867	520835	204022	184878	227102	135305	267611	466562	301083	232600	99703.4	190455	485105	779411	426049	442821	226945	375264	216637	153998	233375	243214	187736	144405	265437	771303	108591	267970	319930	208721	246323	120709	120736	108060	278585	137393	200945	169025	164030	236480	164216
MG(15:0)(3)	162827	153974	159667	315527	89546.9	111086	267068	251670	315405	232336	149314	125570	170366	100916	215935	271487	167586	167224	144152	304050	182494	157861	154474	250740	267002	320733	119923	121129	126006	157662	205213	118450	176131	304997	88213.5	117109	301554	253469	122812	106988	119913	85570.1	201761	136747	190327	153946	155035	198334	89945
MG(16:1)(1)	77171.1	22181.2	66115.5	25812.6	51929.8	43866.7	19812.6	31808	30556.9	11844.5	14573.4	29923.6	141527	38504.2	16184.5	15880.4	34935.3	47493.8	30281.5	77505.7	41352.9	43736.6	26867.2	23323.7	15401.4	26659.7	32286	37144.3	149142	85104.3	70965.8	43678.9	11043.8	107585	20486.8	28593.8	106525	6565.4	20680.6	4610.9	4303.83	14394.3	33271.4	12676.3	8428.1	65269.4	84156.6	20982.1	23650.1
MG(16:1)(2)	16264.5	5650.44	11247.4	18627.8	7737.51	7158.18	5712.65	13339	24237.8	2372.41	11707.8	11422	5932.33	4137.55	9688.44	9098.18	10222.5	14207.1	11246.6	15052.6	12179.1	8093.09	15734	16146.9	15941.9	17399	5700.75	7531.53	15512.6	14715.4	6373	1695.74	8222.13	14904.4	3617.03	11401.1	33233.5	8284.08	10084	1149.95	4284.7	3453.78	6398.49	10857.9	10746.1	15777.9	15278.4	9275.77	1049.73
MG(18:1)	39493.1	34796.5	171465	39194.8	44195.1	50024.1	14835.6	46245.9	27145.7	7065	18211.3	27619	65653.3	24899.9	18378.8	21531.3	33874.4	69188.3	30135.1	82943.1	39299.7	47276.8	27241.6	27670.3	22396.3	40984.5	34199.4	43085.7	490405	146990	81204.2	62275.5	30960.1	141973	26172	39144.2	112280	26119.5	25875.4	6105.25	6775.15	12098	26945.3	53778.1	67592.7	65216.8	112530	8983.65	12185.3
MG(20:5)	47239.7	81812.6	84869.2	51208.5	43272.7	51436.6	19653.7	35971.4	26580.7	17312.1	52707.2	53574.2	223725	57761.4	12971.9	41956.6	44178.7	54581.9	63552.5	119170	76998	61138	41869.5	42031.5	10520	25724.1	51892.2	47719	62023.9	55736	33279.4	38489.2	14036	77489.1	101630	104048	133992	21522.5	40170.9	18456.5	11173.4	4336.23	39141.1	39671	39965.7	130371	154395	35903.5	54876.6
MG(20:4)	121325	216793	180046	168411	123699	119883	71364.1	109463	105112	44222.8	136337	164595	627557	156503	55449.9	108259	72394.9	122096	170074	374324	315419	216056	87277.3	98051.6	30627.2	85124.4	205414	108682	200811	180457	77090.4	79126.2	33039	173388	223169	201479	239145	69648.9	94768.3	43405.8	31936.6	20093.7	121495	99700.2	82873.4	344727	385950	115630	180848
MG(20:0)	43178.6	35780	7717.12	24057.3	40045.4	29990	21149.9	24064.9	1.35244	1.34086	36174.6	27887	339824	127128	34954	71927.2	20693.7	75816	123690	244490	45323.1	48153.5	70256.6	48726.1	9504.66	79054	82065	59787.3	51619.7	109782	21357.7	9920.79	8799.3	52280.2	92508.1	99443.6	61506	1.34695	50161.1	7351.19	1810.93	6953.81	31296.4	12001.9	6236.04	107012	84792.4	35805.9	71129.3
MG(22:2)	59083.8	36970.9	30664.2	38497.3	33507.5	41031.5	22670.8	48336.6	27634.1	13638.5	28343.5	27433.3	256701	91951	16947.4	28400.9	28838.3	58630.7	58846.3	183346	60975.8	57237.4	37267.3	26425	14016.3	27070.8	53333.4	56053.4	56521.5	59760.4	34551.6	48104	13333.6	68593.2	47968.2	44917.1	137791	14830.1	31269.6	13241.1	9677.42	14641.7	64264.6	21063	27493.2	196866	140224	37718.5	68026.6
MG(24:1)(1)	140499	65515	70583.9	85309.9	75534.2	79912.2	50506.9	61911.2	47406.5	10338.4	100973	94587.3	455929	167814	52824.8	116407	81783	192447	153479	334045	115051	104600	144830	138008	54181.5	164732	123400	119651	95867.6	123474	69616.3	32570.3	43201.6	169809	94837.5	125209	150925	48641.6	48863.4	29851.4	22065.8	23390	89064.8	46898	46238.2	210342	189796	97760.8	54641.7
MG(24:1)(2)	67635	85157	943564	101643	147927	126307	109138	115554	92041.3	49164.8	63446.6	89973	272580	112532	75139.8	148137	125001	270386	166377	272463	174808	121704	117371	165517	117234	180109	187814	120895	1.71477e+06	419336	293128	124929	157350	392778	47797.6	198330	257769	118607	100711	34803	23004.5	44927.5	35487.6	217404	268380	165218	152853	74678.3	56954.1
MG(24:0)	511234	173779	208516	304253	199369	290814	441261	148789	69491.8	33661.2	329282	356120	960549	406096	192736	449801	261456	720440	262979	711018	373207	296791	638829	896788	247712	769871	428272	461899	208892	363943	201184	158411	201047	655620	170865	313229	276917	105929	120206	119926	55257.7	68705.5	174534	106023	107639	413368	327601	346540	235426
Arabitol | Xylitol	71011.1	116818	79890	94104.4	204650	122772	74110.3	88961.6	132814	156591	140542	148555	169720	208221	173336	136850	107867	163647	123399	108091	98443.4	87174.1	145470	149332	68298.6	98215.1	203473	104752	86906.6	113737	284791	181144	70590.2	87600.7	180541	168187	114097	66452.7	88679.3	189671	162921	138876	77064.3	94948.9	71288.7	75562.2	69308.6	83923	150058
Gluconic acid	1855184	1472984	1243618	2306777	2310588	1618463	1484137	1667667	1570781	1846253	2128739	1470285	2945425	2437908	2729984	1789548	1017021	1498131	1361166	1312851	1483725	1188174	1701457	1872421	1247058	1605306	1129463	2222254	1672504	1880162	1600690	1099603	1988621	1842402	1534791	1368544	1648317	1429206	1572071	2047262	1665262	3041513	1829347	1343159	1391357	1049898	1089525	2088993	2353573
Prolylphenylalanine	109644	66881.8	89997.6	275194	122142	18825.5	86680.3	160101	0.445439	16106.5	31689.9	38398.6	54612.8	33310.3	0.458448	22719.5	46422.1	143243	37616.4	27762.8	91523.5	44462.1	49895.3	499.963	61302.1	156450	39436.2	53492.3	155073	154446	23210.5	16218.1	102012	45584.2	41176.8	22210.3	31588.3	56009.4	33197	68063.9	91597.8	72577.4	85560.8	129103	84027	111263	48346.7	144291	439.446
Phenyllactate (PLA)	156117	137810	149240	311290	142450	153872	133576	163173	168029	129169	215962	459782	318384	145690	116227	144409	158754	113059	235620	493120	341593	357035	110058	86603	158258	165616	171763	116004	138914	182817	108873	151073	193132	486159	153644	125407	372196	95843.2	132849	109307	136667	148598	609651	282069	229033	126260	153906	158266	223501
Phenylpyruvic acid	77442.9	218978	259238	213193	196058	200004	110592	438913	237331	487977	769638	607516	370647	513012	486338	812532	418339	483190	288383	227594	287026	346629	332493	276889	207564	204954	811152	378902	261909	179673	290220	305212	454710	436321	367725	505930	589003	150035	301437	259482	187779	307432	406510	333724	286124	147009	193969	270696	336426
PC(P-42:5)	684237	645462	1.81159e+06	592311	508795	658649	1.62963e+06	2.4755e+06	760783	1.10824e+06	579262	730459	931440	1.01793e+06	794867	909321	1.03756e+06	1.2582e+06	2.90887e+06	1.08808e+06	1.66603e+06	1.24007e+06	967106	1.2935e+06	1.31025e+06	3.94929e+06	686460	1.00336e+06	790009	1.1997e+06	1.67511e+06	593340	1.59611e+06	852323	830149	2.65484e+06	1.16586e+06	587178	958095	573692	376463	569150	128489	930153	861943	628477	421553	1.20606e+06	630412
LPE(14:0)	29506.3	21204.4	15233.8	3752.44	33706.2	5541.53	6380.42	32318.2	40446	32539	17607.5	12361.6	8470.69	8885.32	52832.2	81464.9	106942	26773.2	34380.8	25766.5	17105.2	9595.58	23704.5	56499.6	22016	16248.9	12427.2	7100.19	35024.4	30926.9	3286.29	2172.3	62542.1	15474.2	8927.39	4512.27	23780.5	7325.61	33596.8	5202.32	7353.26	9499.9	20260.7	42426.1	27639.1	9760.31	2367.29	21808.6	15691.4
LPE(15:0)	44516.7	74372.7	51293.6	100536	139948	56949.8	36315.7	280184	623103	287644	97364.2	85882.3	120023	94137.9	146512	98520.3	435826	280757	504710	175732	133566	63745	49492.8	92756.7	54951.2	67266.3	107908	169609	137422	169441	123512	80050.9	231168	259242	69093.5	21822.5	225000	41240.6	191503	44243.6	81436.4	191529	383818	396456	223752	107401	36540.8	84451	165022
LPE(16:1)	436118	350156	193937	257148	420271	128498	473661	580344	228471	164931	125032	122863	136340	176981	270382	143364	469603	215801	310012	679724	273427	113340	107884	132115	375583	242857	167171	94440.4	182114	202509	159860	91389.5	443669	131616	303679	131636	219627	173956	373669	111463	186891	210257	214706	1.3192e+06	368665	478349	160093	173238	137277
LPE(P-16:0)	1.20282e+06	551263	378072	557565	553158	442638	564893	708963	682945	894093	408619	487789	644630	733136	904598	1.13049e+06	1.01324e+06	1.44805e+06	466482	293694	390319	386077	488774	627155	680469	781137	447633	421226	529366	502309	353072	198271	524676	282054	275836	512973	906901	406934	300211	505042	312533	612917	218859	274954	401919	261215	239286	953122	536859
LPE(16:0)	4.67786e+06	6.18749e+06	3.86115e+06	3.25173e+06	5.50308e+06	2.91696e+06	4.00649e+06	6.06979e+06	3.24861e+06	3.19236e+06	3.30834e+06	3.69817e+06	2.75267e+06	3.45034e+06	5.37422e+06	4.40277e+06	6.93571e+06	4.88315e+06	4.49054e+06	4.54384e+06	2.82872e+06	2.77314e+06	4.43786e+06	5.43482e+06	8.5503e+06	4.48569e+06	3.85091e+06	2.98063e+06	3.62742e+06	3.05596e+06	3.08477e+06	1.57582e+06	7.58662e+06	3.21228e+06	2.35344e+06	3.14207e+06	3.87958e+06	2.58411e+06	3.44433e+06	2.5282e+06	2.44635e+06	4.0767e+06	1.98284e+06	5.64455e+06	4.65004e+06	3.86791e+06	2.53533e+06	5.91539e+06	4.30376e+06
LPC(14:1)	13570.2	28629.9	13101.7	21961.9	63352.7	10552.1	13208.7	85474.9	24820.2	14599.8	17474	12924.5	36898.8	28028.6	23061.6	13480.1	47612.1	15896.6	13077	29332.3	19054.9	30966.6	26417	24286.2	7865.96	11193.6	72870.5	8222.8	21260.3	22329.3	8373.92	15825.8	41537.5	10927.2	28894.8	42692.3	21868	24311.5	104564	24574.5	34897.1	13943	16017	67400.2	25812.2	20536.2	7789.05	16040.6	12885.4
LPC(14:0)	1.35099e+07	2.32413e+07	1.7571e+07	1.55025e+07	2.52409e+07	1.27823e+07	1.41007e+07	4.74203e+07	4.08663e+07	2.75582e+07	1.84683e+07	2.07435e+07	2.05786e+07	1.85742e+07	3.51827e+07	2.1996e+07	5.83968e+07	2.64848e+07	2.30744e+07	1.82138e+07	2.20998e+07	1.20241e+07	1.66893e+07	1.85405e+07	1.20314e+07	1.6872e+07	2.99281e+07	1.81695e+07	1.42912e+07	1.31249e+07	1.11961e+07	6.24982e+06	4.70284e+07	2.25952e+07	2.0916e+07	1.4915e+07	3.41553e+07	1.39438e+07	2.40439e+07	1.63951e+07	1.81393e+07	2.64982e+07	2.40565e+07	3.58642e+07	1.996e+07	1.54968e+07	9.32762e+06	1.38266e+07	1.50604e+07
LPE(18:3)	1.82285e+06	885438	707669	320449	2.20443e+06	346917	379174	836544	639055	329770	460256	753943	397670	646425	684881	673666	1.06903e+06	455265	518774	1.01552e+06	327875	200984	237823	216849	1.09922e+06	569217	812617	439169	408919	446195	696565	128694	354298	320193	351386	249601	692768	113549	490242	87481	141861	311265	246511	1.5828e+06	484811	1.34727e+06	494947	573359	155927
LPE(18:2)	3.85967e+07	2.76793e+07	3.20198e+07	1.58519e+07	2.61861e+07	7.98482e+06	1.10016e+07	1.91267e+07	1.89792e+07	1.40083e+07	1.53967e+07	1.61523e+07	1.34131e+07	1.89915e+07	2.3807e+07	2.15914e+07	4.58437e+07	1.93601e+07	2.43714e+07	2.92824e+07	2.00387e+07	1.6873e+07	9.90609e+06	1.17319e+07	2.03734e+07	1.6501e+07	2.06441e+07	1.35852e+07	2.72904e+07	2.76503e+07	1.47651e+07	5.81833e+06	9.04714e+06	8.86303e+06	8.77204e+06	1.94036e+07	2.01048e+07	6.17378e+06	1.61868e+07	4.59431e+06	5.64934e+06	1.25679e+07	9.39226e+06	3.4805e+07	2.20378e+07	2.77108e+07	1.36959e+07	2.02545e+07	8.05366e+06
LPE(18:1)	9.84311e+06	4.5323e+06	8.82844e+06	3.40787e+06	8.75542e+06	2.66443e+06	3.31989e+06	7.27498e+06	3.88782e+06	3.31156e+06	6.46582e+06	7.1745e+06	2.78989e+06	4.54944e+06	8.555e+06	8.06816e+06	1.26273e+07	8.0038e+06	8.37424e+06	8.36045e+06	4.33621e+06	5.24586e+06	3.24964e+06	4.86121e+06	1.2138e+07	1.04814e+07	6.5305e+06	6.45104e+06	7.15572e+06	6.46709e+06	4.70824e+06	1.55508e+06	4.53955e+06	4.70602e+06	2.1603e+06	6.82031e+06	5.65009e+06	1.54082e+06	3.17851e+06	1.58572e+06	1.70113e+06	3.40851e+06	2.20877e+06	7.85063e+06	4.66396e+06	9.12877e+06	4.80159e+06	5.1548e+06	2.45257e+06
LPC(15:0)	1.19139e+07	1.20529e+07	1.03035e+07	1.14835e+07	1.57512e+07	7.91632e+06	8.69218e+06	1.6088e+07	1.73381e+07	1.64824e+07	1.43011e+07	1.53778e+07	1.08317e+07	1.22414e+07	2.33454e+07	1.68982e+07	2.72217e+07	2.19738e+07	8.34245e+06	7.25185e+06	1.13884e+07	7.47843e+06	1.23456e+07	1.50348e+07	1.47944e+07	1.48277e+07	1.42929e+07	9.45111e+06	1.32727e+07	1.00805e+07	5.19952e+06	3.72576e+06	1.82939e+07	1.09885e+07	9.21993e+06	1.00038e+07	1.91599e+07	1.10412e+07	1.31252e+07	1.30064e+07	1.11459e+07	1.5548e+07	1.07814e+07	9.80104e+06	8.95727e+06	9.55155e+06	7.19151e+06	1.22227e+07	9.1374e+06
LPE(18:0)	4619494	5323493	3835037	2557202	4623733	2182359	3527114	5615700	3306435	3821160	3612204	3839350	3550657	4618732	8634745	6410390	8544113	6289772	5021109	3333444	2383766	2671391	3497049	5677403	6844117	5983846	4397771	3443641	4083064	2979151	3204808	1043265	5632616	2291716	1507935	4032384	5335162	2013697	2421265	2546661	1538577	4665249	1257334	3909947	3879957	3422968	2107263	5383230	3442447
LPC(16:1)	2.95368e+07	4.85442e+07	3.22656e+07	3.5637e+07	3.94086e+07	2.03178e+07	5.26633e+07	5.05361e+07	4.78496e+07	3.98624e+07	3.35612e+07	3.67401e+07	3.34897e+07	3.11734e+07	5.09004e+07	3.37405e+07	7.70329e+07	6.57559e+07	3.10336e+07	3.23676e+07	3.0519e+07	1.70157e+07	2.53331e+07	2.94469e+07	4.49362e+07	5.69051e+07	5.46806e+07	3.29185e+07	2.99514e+07	3.00867e+07	2.15715e+07	1.30468e+07	5.62648e+07	3.9725e+07	2.96678e+07	2.79548e+07	5.46129e+07	2.37219e+07	2.87806e+07	3.42595e+07	3.32623e+07	4.37732e+07	4.28756e+07	5.99455e+07	3.34806e+07	3.59702e+07	2.70644e+07	3.8855e+07	2.87059e+07
LPC(P-16:0)	9.36692e+06	5.4755e+06	4.18477e+06	5.94925e+06	6.87828e+06	5.15661e+06	7.90388e+06	7.30407e+06	7.43587e+06	8.76866e+06	5.1205e+06	5.92074e+06	5.94131e+06	5.29494e+06	8.0254e+06	9.02236e+06	1.13338e+07	1.48705e+07	4.68477e+06	3.67217e+06	4.12816e+06	4.32793e+06	5.16835e+06	6.5093e+06	9.9416e+06	1.03442e+07	6.42117e+06	6.5598e+06	8.56801e+06	6.63205e+06	3.71275e+06	2.03259e+06	6.51703e+06	4.25957e+06	3.2351e+06	4.6608e+06	8.59869e+06	4.29297e+06	2.95984e+06	7.31608e+06	4.8417e+06	6.01942e+06	2.93797e+06	4.07492e+06	5.38557e+06	5.54276e+06	4.52563e+06	1.00549e+07	5.95759e+06
LPC(16:0)	5.25641e+08	5.21155e+08	4.31282e+08	4.33853e+08	5.01669e+08	4.40024e+08	5.05971e+08	532950104	5.33257e+08	5.82964e+08	4.68609e+08	5.39743e+08	5.19768e+08	5.23816e+08	7.33764e+08	6.19237e+08	7.84972e+08	7.08441e+08	4.6099e+08	3.83377e+08	4.12733e+08	4.20759e+08	4.84158e+08	5.59348e+08	6.33999e+08	564478429	549415976	5.54371e+08	498238963	4.32785e+08	3.88713e+08	2.59853e+08	6.09101e+08	4.19168e+08	3.36581e+08	413253204	5.74813e+08	3.62195e+08	3.69354e+08	4.32884e+08	356263340	5.32684e+08	3.6071e+08	4.45277e+08	4.37882e+08	4.01491e+08	3.46474e+08	595702256	4.63148e+08
LPE(20:5)	559894	1.62257e+06	1.50028e+06	676206	954941	501923	2.61888e+06	3.19675e+06	577678	324626	333519	420967	238163	272322	659143	452452	764408	727944	369359	534489	441549	224654	715847	978282	591429	820893	219890	423091	389376	439530	335354	182510	280614	152736	423487	411181	868772	330689	652947	288986	246663	1.41551e+06	557041	1.2184e+06	655857	3.16855e+06	1.94948e+06	1.13092e+06	945970
LPE(20:4)	1.26198e+07	8.21492e+06	1.17745e+07	1.20346e+07	9.24999e+06	5.11016e+06	1.27209e+07	7.0551e+06	8.73336e+06	7.4719e+06	5.13784e+06	6.31704e+06	6.79066e+06	7.32872e+06	1.15548e+07	1.01032e+07	1.09922e+07	8.4076e+06	1.73469e+07	1.83668e+07	1.0186e+07	7.44085e+06	7.78464e+06	1.05477e+07	1.31335e+07	1.23604e+07	6.57006e+06	7.96023e+06	8.25544e+06	8.73721e+06	9.61914e+06	7.43341e+06	7.51833e+06	5.2329e+06	6.66282e+06	9.36715e+06	1.0638e+07	6.83618e+06	9.64822e+06	6.54984e+06	7.84924e+06	8.09387e+06	6.62921e+06	1.07244e+07	1.04806e+07	8.83478e+06	5.48643e+06	1.05772e+07	6.60443e+06
LPC(17:0)	2.00489e+07	1.69422e+07	1.43833e+07	1.20555e+07	1.74744e+07	1.33813e+07	1.66152e+07	2.07222e+07	1.96068e+07	2.32304e+07	2.05751e+07	2.25097e+07	1.64705e+07	1.66397e+07	3.53002e+07	3.12472e+07	3.98431e+07	3.68915e+07	1.3011e+07	9.3752e+06	1.20277e+07	1.12682e+07	1.9059e+07	2.6077e+07	2.46452e+07	2.65022e+07	2.00908e+07	1.76877e+07	2.02426e+07	1.33491e+07	7.57299e+06	4.08011e+06	1.9721e+07	9.81585e+06	10407817	1.85135e+07	2.54596e+07	1.29455e+07	1.13921e+07	2.30574e+07	1.16521e+07	1.99032e+07	8.14533e+06	9.08959e+06	1.034e+07	1.40395e+07	10720301	2.28081e+07	1.32862e+07
LPC(18:3)	1.35378e+07	1.06905e+07	7.99779e+06	5.38895e+06	1.53317e+07	6.61197e+06	9.37543e+06	1.64524e+07	1.32327e+07	8.28367e+06	7.62631e+06	1.14765e+07	1.15381e+07	1.23945e+07	1.53232e+07	1.00196e+07	2.10831e+07	1.44086e+07	7.82722e+06	1.1905e+07	5.11114e+06	3.61916e+06	4.3603e+06	4.48883e+06	7.61241e+06	9.79949e+06	1.17809e+07	8.97845e+06	7.46962e+06	8.325e+06	7.18944e+06	2.56873e+06	6.11183e+06	6.23223e+06	5.95515e+06	4.83376e+06	1.03074e+07	3.06376e+06	7.05607e+06	3.82556e+06	4.14281e+06	9.95008e+06	7.32489e+06	2.00679e+07	6.34344e+06	9.73664e+06	5.43826e+06	7.7899e+06	4.86856e+06
LPC(18:2)	4.63587e+08	3.63366e+08	3.44454e+08	283042294	3.25052e+08	2.23512e+08	2.57131e+08	2.91821e+08	3.54211e+08	2.90312e+08	2.9589e+08	3.31776e+08	3.33469e+08	3.36256e+08	3.8258e+08	3.28719e+08	5.79593e+08	4.42929e+08	3.14518e+08	3.42449e+08	3.04247e+08	2.86198e+08	2.0008e+08	2.20295e+08	3.02595e+08	3.13767e+08	3.2581e+08	2.88755e+08	4.06066e+08	3.79547e+08	2.42312e+08	152268374	1.77457e+08	2.01679e+08	1.73561e+08	2.78208e+08	3.12304e+08	1.80425e+08	2.48865e+08	182480646	1.72994e+08	293964659	2.3063e+08	3.57128e+08	2.9844e+08	3.51784e+08	274970851	364282276	2.1268e+08
LPC(P-18:1)	766648	616048	586016	644127	776697	609613	789463	702212	942291	1261512	533315	629872	840946	659655	760906	1122146	1227464	1887878	537202	493569	496788	579676	490302	600423	1189164	1362378	969533	920199	792296	726661	415809	307417	652936	632329	420093	538378	897028	507852	304683	1053544	605677	615370	368834	412996	447113	765203	534804	876053	663478
LPC(P-18:0)	4.95138e+06	4.35062e+06	3.74105e+06	4.2317e+06	4.74767e+06	4.33251e+06	5.88203e+06	5.17604e+06	9.55599e+06	11799628	4.66439e+06	6.01655e+06	8.06958e+06	7.31567e+06	7.63367e+06	9.52686e+06	1.07514e+07	1.29892e+07	4.13251e+06	3.49833e+06	3.35478e+06	4.23194e+06	4.33327e+06	6.20435e+06	8.84484e+06	1.17435e+07	7.91439e+06	6.14369e+06	7.87455e+06	6.18215e+06	4.60552e+06	2.83356e+06	6.03941e+06	5.54822e+06	2.55554e+06	3.77101e+06	1.03497e+07	4.12899e+06	2.59077e+06	5.99585e+06	4.15099e+06	4.92366e+06	2.7206e+06	2.40355e+06	2.62755e+06	3.38872e+06	2.82542e+06	8.30031e+06	9.76764e+06
LPC(18:0)	1.86261e+08	201151069	1.49108e+08	1.20719e+08	1.94636e+08	1.29127e+08	1.75999e+08	2.40537e+08	2.2724e+08	2.7215e+08	1.90392e+08	1.97607e+08	2.12863e+08	2.4048e+08	370669374	3.19317e+08	4.0845e+08	3.93885e+08	2.03108e+08	1.29558e+08	1.19545e+08	1.17487e+08	1.75148e+08	2.35161e+08	2.23946e+08	2.94848e+08	2.41119e+08	2.05927e+08	1.77239e+08	1.35266e+08	1.6877e+08	5.49961e+07	1.99445e+08	9.7218e+07	9.15988e+07	1.9827e+08	2.87287e+08	1.17401e+08	1.19682e+08	1.71403e+08	8.91671e+07	216992269	7.06609e+07	151816111	1.49871e+08	1.52163e+08	1.08497e+08	265864984	1.53193e+08
LPC(O-18:0)	6839.66	48945.6	67620.3	115776	155293	73216.7	161820	202211	220990	249554	51498.1	210338	193963	139881	121669	322296	297082	275641	112608	98625.3	71246.4	110215	77487.5	143829	96357.9	273314	166957	141597	76390.6	119202	56512.8	34208.2	126717	79960.6	68453.4	99651.3	343982	106010	37514.4	170905	96904.6	51744.8	33468.5	44228.4	31586.8	75624.6	59087.9	181381	150790
LPE(22:6)	2.79079e+06	8.51735e+06	5.1909e+06	4.41668e+06	3.58791e+06	3.3104e+06	6.71436e+06	8.28517e+06	4.22823e+06	3.78657e+06	2.75801e+06	3.55857e+06	1.7693e+06	1.65155e+06	2.89839e+06	2.87004e+06	2.61003e+06	1.78989e+06	3.95907e+06	4.67354e+06	2.18903e+06	1.51196e+06	4.05691e+06	5.43386e+06	5.98815e+06	5.35766e+06	1.98601e+06	2.5347e+06	2.02979e+06	2.42686e+06	2.64584e+06	2.59757e+06	3.93348e+06	2.11526e+06	2.19373e+06	2.54036e+06	3.76465e+06	4.18766e+06	3.25783e+06	2.71646e+06	2.95306e+06	3.38834e+06	2.27376e+06	4.92495e+06	4.97281e+06	2.86447e+06	1.94653e+06	5.54911e+06	4.30254e+06
LPE(22:2)	72437.8	49621.5	31925	25849.1	38232.1	23304	59255.4	61068.3	41589.6	28784.4	45990.8	41523.7	67355.6	58855	46013.7	27392.8	54537.4	49907	54987.2	35075	36817.8	22419.2	43025.2	24022.8	37367.3	39152.9	33904.1	25413.7	41880.3	41131.7	29321.7	16677.3	31610.2	27698.3	25123.7	36389.9	54310.6	27390.3	34015.8	43390.9	27472.9	40930	34250.7	44114.7	39061	41573.2	37724.5	54563.4	24315.1
LPE(22:1)	823096	504425	438851	362997	554102	406640	508161	674943	795129	694904	605861	702598	614238	563167	931254	867458	1.28968e+06	1.27968e+06	472396	361873	413534	388636	430327	669242	794115	750309	810032	513419	695632	444052	321543	298827	722445	406426	442878	540351	859963	518907	365121	751620	326750	706386	321588	458522	333967	599795	395765	721133	384007
LPE(22:0)	45004.5	77064.1	132184	85812.2	137272	85222.9	180090	188378	229517	271030	132663	99229.4	135637	136703	583723	278041	132593	198454	183750	100519	78137.3	74971.8	118477	198250	168405	315233	386062	125140	78652.5	100744	61602.8	16736.3	157321	78459.5	65556	164882	311049	131057	83241	214090	91764.2	241929	62072.4	84378.1	90878.4	138236	77416.7	171553	87070.9
LPC(20:5)	3.52824e+06	1.23419e+07	1.05916e+07	6.735e+06	7.86615e+06	6.23876e+06	2.7583e+07	3.03971e+07	6.67429e+06	3.81903e+06	6.20166e+06	7.57738e+06	4.47762e+06	4.1764e+06	9.51174e+06	6.42242e+06	9.29782e+06	9.64815e+06	3.04657e+06	3.53272e+06	4.10919e+06	2.91755e+06	7.34096e+06	8.0854e+06	4.88532e+06	8.86003e+06	3.5371e+06	9.14448e+06	4.85024e+06	5.4369e+06	3.75687e+06	2.08694e+06	6.00702e+06	3.73051e+06	4.25172e+06	3.59718e+06	1.31743e+07	3.63392e+06	5.55001e+06	6.13799e+06	4.94456e+06	1.65304e+07	7.52869e+06	9.70126e+06	5.42714e+06	2.29039e+07	1.99743e+07	1.44867e+07	1.41915e+07
LPC(20:4)	4.94115e+07	3.34106e+07	4.44112e+07	6.63629e+07	5.01434e+07	4.6546e+07	7.6571e+07	4.6627e+07	5.48525e+07	5.27983e+07	4.91216e+07	5.68369e+07	65013246	5.37808e+07	7.8387e+07	7.63161e+07	5.66388e+07	6.46784e+07	7.05605e+07	6.88685e+07	5.53773e+07	4.60423e+07	6.17697e+07	6.99341e+07	7.1406e+07	7.10956e+07	4.85933e+07	7.91146e+07	5.69933e+07	5.31167e+07	5.73723e+07	5.48812e+07	8.40927e+07	6.28977e+07	4.78451e+07	4.9532e+07	8.46648e+07	4.87544e+07	4.81695e+07	8.80373e+07	8.70256e+07	7.30198e+07	7.28756e+07	4.94892e+07	4.7323e+07	3.94463e+07	3.61282e+07	7.81746e+07	6.98395e+07
LPC(20:3)	15136181	12987635	14686072	10027076	14242895	8087419	11521285	9034016	11735565	9675794	16076795	19699848	16045546	14775523	16556080	13839615	21620753	17953545	13564929	12094970	12963446	9469533	11199361	11147141	9419577	14655512	15295975	11256037	12559468	14270207	13403229	7412649	16719876	11261518	9452026	11646337	15850833	12666140	12245753	16393577	14918808	21742390	18421070	15345308	12347667	15881128	11062931	20431048	15375320
LPC(20:2)	3.99892e+06	4.13859e+06	3.01231e+06	2.2567e+06	2.46783e+06	2.29547e+06	2.61951e+06	2.9078e+06	4.13588e+06	4.20819e+06	2.96664e+06	3.81902e+06	3.98973e+06	3.79643e+06	4.06225e+06	4.57138e+06	6.95654e+06	6.6145e+06	3.75177e+06	2.52188e+06	1.87e+06	1.94963e+06	2.11534e+06	3.23812e+06	3.73272e+06	4.03992e+06	5.05793e+06	2.65252e+06	3.10836e+06	2.85998e+06	2.10622e+06	949667	4.50558e+06	3.51823e+06	1.65213e+06	2.90222e+06	4.06311e+06	1.6786e+06	1.65939e+06	2.98793e+06	1.7544e+06	4.1782e+06	2.01963e+06	3.01277e+06	2.28992e+06	3.0527e+06	1.73383e+06	4.13857e+06	2.97934e+06
LPC(20:1)	2.24249e+06	2.7485e+06	2.38245e+06	941661	1.90657e+06	1.87707e+06	2.21112e+06	2.10676e+06	2.98426e+06	3.3809e+06	2.28525e+06	2.71533e+06	2.16504e+06	2.49433e+06	3.13124e+06	3.19019e+06	5.32712e+06	5.14235e+06	2.25471e+06	1.37388e+06	1.28782e+06	1.64772e+06	1.87183e+06	2.90716e+06	4.68922e+06	5.25633e+06	4.26263e+06	2.58269e+06	2.8197e+06	1.94352e+06	1.99128e+06	721739	3.76855e+06	2.56945e+06	930930	2.53009e+06	3.10784e+06	1.12602e+06	1.09514e+06	1.89004e+06	988843	3.06307e+06	694429	1.09216e+06	1.45247e+06	1.9229e+06	1.4393e+06	3.46629e+06	1.90825e+06
LPC(22:6)	9.86394e+06	2.61837e+07	1.71525e+07	1.75921e+07	1.52427e+07	1.94727e+07	2.58209e+07	3.15832e+07	2.37109e+07	2.04635e+07	2.06195e+07	2.41541e+07	1.14147e+07	9.25163e+06	1.68671e+07	2.01705e+07	1.66564e+07	1.26416e+07	1.27513e+07	1.35596e+07	8.90525e+06	7.5237e+06	1.90634e+07	2.25323e+07	1.70061e+07	2.05348e+07	1.2513e+07	1.43132e+07	1.30673e+07	1.4726e+07	1.14257e+07	9.32416e+06	1.83636e+07	1.19656e+07	8.57749e+06	1.13082e+07	2.32608e+07	1.75579e+07	1.30019e+07	2.00308e+07	1.6397e+07	1.73998e+07	1.43614e+07	1.90035e+07	2.04156e+07	1.35569e+07	1.15941e+07	3.96502e+07	2.37793e+07
LPC(22:5)	2203816	2552232	3036937	2175064	2415874	2023633	4816974	2789559	2603607	2224113	3264460	3312483	3395047	3149458	3837313	3713618	3768956	3650714	3235709	2799238	2494685	2019479	2666834	2371880	1282428	2346813	2810924	2199124	2445455	2878992	2972070	2315678	2853856	1686178	1923182	2553834	4448132	2648580	2813717	5022630	4303214	3874172	3134982	2957938	2610521	2764686	2470044	4067188	2835703
LPC(22:4)	1446384	622517	887697	704524	928985	728701	1387022	879036	1439282	1496407	985108	1209118	2232195	1959967	1997629	1788212	2308003	2449723	1687940	1382950	1115946	993006	1117475	1213249	871177	1308899	1791863	1185111	1422644	1349669	1229270	752205	1619003	829976	849802	1171228	2028515	992587	947461	2297616	1606620	1825668	1253950	1398035	932429	1148586	778155	1788057	1437516
LPC(22:2)	16853	6987.03	50478.8	51892.5	1778.43	36097.7	41373.6	34827.8	17243.7	24754.7	9549.43	6314.72	29017.5	16794.3	22091.7	16700.1	17579.8	6817.14	19730.4	23647.6	35108.2	22538.3	14824.4	104310	2977.43	7058.5	7074.65	2304.44	48227.1	21637.6	12892.6	7900.54	4331.28	9227.94	3113.05	5368.01	26045.9	11215.7	16706.8	20471.5	5507.54	10459.4	10940.7	19956.7	24187.7	44622.8	8752.63	6534.01	24139.8
LPC(22:1)	62351.3	597408	806020	78112.2	302490	523608	489317	433647	241843	272360	779006	404157	74049.3	575545	309099	308315	433686	355841	769526	1436791	993835	609668	545964	681169	263952	754190	653939	598592	30928.5	350980	104494	490833	501269	790439	415764	902937	86636.9	328401	576209	414237	985136	455956	979753	3014563	881876	201050	343066	185746	685465
LPC(22:0)	114444	304414	101772	6530.89	38070.3	266803	76342	59288	38024.3	202711	80968.9	79419.3	76403.6	108047	143492	925896	416659	302495	170694	80156.1	111880	164710	53736.9	148317	392561	264880	119192	74665.6	176054	216386	27211	59529.1	53574.7	19316.7	103926	110541	106772	54322.8	18255.1	22813.8	11082.1	49729.8	1806.66	384592	141799	98759.9	90243.8	238687	90234.5
LPC(24:1)	23915.4	37754.8	29273.5	986.673	6573.03	5146.9	45856.6	63369.4	16948	51434.4	6540.98	8757.61	12464.4	8729.08	33623.7	35078.8	40503.7	104495	36104.2	9830.06	21793.3	6985.45	23330.6	99731.2	66486.3	86485.1	27512.6	23903.7	18342.5	13053.4	12353.6	1.02034	25088.8	5343.1	3324.78	31179.3	19071.8	3946.49	575.299	23185.4	1283.68	23562.5	0.531636	42304.9	29754.2	41048.4	12797.7	69409	2175.06
LPC(24:0)	35784.9	131657	96893.9	3378.91	31538.8	13856	51138.8	132363	10274.1	6632.99	21417.4	44195.2	71477.9	183295	184385	53763.7	394773	255105	171170	69496.6	113238	56406.8	40930.6	236320	87094	249599	42388.2	27196.3	13494.6	24334.5	18219.9	301.065	20764.4	10583	1301.87	78150.1	57484.6	830.169	3424.41	10675	1001.01	12811.5	0.711317	106751	26298.6	19622.8	10711	81981.4	975.514
PS(28:2)	27481.6	10053.8	43233.3	14501.7	15961.3	24922	96904.4	130219	39923.1	69001.3	31058	42904	5363.5	1902.4	134105	33282.6	15185.9	25291.3	110823	28954	24552.2	28286.3	34571.6	112407	123216	119645	21354.4	18533.7	2.62876	2789.09	5250.32	13421.9	24302.4	2257.17	1337.52	12326	15024.7	108271	21760	75812.4	13213.3	7137.91	4226.47	56224.5	68728.6	10178	7269.74	36122.4	17601.3
PS(30:1)	41708.1	7863.54	60971.8	8910.04	7580.19	4.21918	107176	37159.7	30823	126113	18283.3	36637.6	11689.3	1743.85	30277.5	4.0753	29400.1	11035.9	89473.6	20874.7	33779.9	6819.68	4694.76	40794.4	27812.9	100820	14490.6	3465.51	6393.58	3787.19	1410.3	6728.34	826.441	1106.38	5.00484	4481.93	8321.09	117750	7877.48	7579.59	1.9449	1313.32	0.755809	59320.8	62970.5	19136.3	5507.78	6683.22	3.85919
PC(28:0)	9087.21	36135.7	14291.2	7434.08	31144.5	17678.6	25912.4	167375	54164	55624.9	9705.26	15494	9251.47	11455.4	24398.2	19317.9	65393.3	12975.4	106345	28937.5	12100.2	19946.5	10168.2	18429.1	2.40859	28973.8	3.67525	16730.3	8285.97	7745.09	20774.1	8770.05	4.51583	11496.6	19299.1	15908.1	35413.9	64449.8	27871.3	13904.2	11803.1	2.56893	5540.72	126090	55964.9	29280.9	10380.3	10632.7	15287.2
PC(30:1)	41777.1	142363	125098	24640.7	232666	47826.3	134152	766655	168701	134821	35411.4	31327.1	19792.5	30356.3	24656.9	28717.1	103914	60287	1.04987e+06	255049	168129	36907.6	49499.3	165501	56101.7	53441.9	135761	49206.1	31308.1	36044.6	118496	18824	419389	44704.6	141972	112991	129333	288033	367716	71745.7	91869.8	200839	27120.8	682215	307831	238323	47543.2	18100.4	48747.1
PC(30:0)	1.15884e+06	1.6506e+06	1.10286e+06	874460	1.78863e+06	1.45182e+06	1.51446e+06	4.36088e+06	2.06266e+06	1.92053e+06	703314	1.35212e+06	1.39626e+06	977163	1.626e+06	1.09064e+06	1.49114e+06	719946	2.54856e+06	2.23777e+06	1.37352e+06	1.3964e+06	1.17209e+06	2.04539e+06	832400	827010	1.97008e+06	1.09075e+06	822572	604010	775565	431126	2.55604e+06	728711	1.08515e+06	1.17926e+06	1.85949e+06	2.67081e+06	961966	1.30283e+06	804743	1.72282e+06	350021	2.72697e+06	2.01563e+06	2.08613e+06	1.03662e+06	912405	813780
PE(34:3)	30881.5	75469.1	2769.96	1741.06	47056.1	22732.8	25050.8	47476.2	40981.6	113.02	856.741	23306.6	1451.66	78.6448	29104.8	84.1369	39804	26510.6	50991.8	5261.09	29842.9	34391.4	14229.5	0.7074	20924.4	62436.9	30633.1	14165	7041.75	1530.79	88.842	15160.8	27629.7	15.5414	1247.45	45627.3	82155.9	9481.6	58.2753	265.346	884.192	10287.8	924.869	110622	47.8618	229.048	2971.45	18019.4	14422.1
PE(P-34:2)	1.25357e+06	517409	55071.1	434499	659239	1.40367e+06	1.35921e+06	15.0915	959988	2.34078e+06	980562	449637	725716	2.40572e+06	609138	1.86979e+06	981202	1.77179e+06	2.24272e+06	580772	1.22401e+07	1.76991e+06	12.5482	19484.6	908435	1.2166e+07	448241	387558	399947	3.5014	826241	459162	439917	416439	862358	5.31273e+06	948889	239926	756299	341291	12145.7	331020	429582	1.64741e+06	951450	203447	371691	722799	327145
PE(34:2)	1.23694e+06	3.00073e+06	1.70561e+06	726266	1.28414e+06	393398	368105	1.74314e+06	1.05929e+06	459788	742879	1.22138e+06	612781	999775	1.77587e+06	1.20024e+06	1.93337e+06	1.27234e+06	1.41034e+06	1.46564e+06	150457	778037	769520	330955	1.55921e+06	1.40701e+06	1.33013e+06	798553	848484	565026	384186	175832	1.04704e+06	1.38285e+06	514373	890419	1.93789e+06	547713	513339	211998	297165	852082	591752	3.31287e+06	1.46113e+06	467820	496961	1.141e+06	532370
PC(31:1)	356275	323552	292332	191321	298050	170123	171356	437927	214800	268321	103686	194273	151859	104518	382586	291323	371361	28610.8	262498	233847	132506	303309	162402	371712	85571.3	296921	153681	67084.7	144814	134292	70465.6	55200.9	124625	112233	172634	169631	199516	294533	108450	138072	62487.4	410894	48987	457998	225444	266457	100041	76188.1	110487
PC(31:0)	67541.9	89379.5	52602.6	42949.3	93613.6	73837.2	97860.9	400524	92903.2	111761	52225.6	79500.2	29352.8	26795	96432.4	88842.9	139220	47326	74608	54210.1	102072	61916.1	69891.8	101566	0.969666	151881	9.02929	27507.6	70713.4	48057.4	21012.9	19045	0.978102	21789.6	70651.5	97556.8	109998	259661	84737.5	108702	60276.5	4.48845	11192.8	115388	78424.4	83776.4	43456.6	51281.6	28284.7
PC(32:3)	33407.5	45247.5	25250.7	8380.41	38133.6	22512.2	24320.2	112086	27093.5	27405.8	11313.4	22403.3	10124.4	5842.8	19100.5	23631	41943.7	15889.3	37410.9	31590	33609.5	13896.6	8185.76	13747	1.06884	29495.5	0.76019	13326.3	9887.68	7286.92	15256.7	6766.28	1.10007	10479.6	22299.1	19076.4	23571.5	39288.9	24760.5	14489.5	13093	1.51	3684.97	62209.3	20743.3	20958.1	10100.5	8890.63	8628.34
PC(P-32:2)	97875	21311.7	13711.1	5381.44	58544.9	9399.6	87781.7	15320.2	84859.7	30290.4	5578.82	36196.3	9825.03	14748.1	35090.6	4792.83	73849.7	111952	61200.9	17097.2	7550.38	7883.12	75480.5	23875.9	50026.7	3357.31	35825.2	31812.6	37128.7	19380.7	5726.01	184.825	19718.7	10.0255	12209.1	5298.09	83829.4	122708	1794.25	14925.5	10289.7	39876.7	54649.9	4669.06	35525	11319.1	49409.2	46900.6	4101.88
PC(32:2)	2.66604e+06	800914	4.11941e+06	1.568e+06	3.86383e+06	1.21252e+06	1.89166e+06	2.72334e+06	1.44848e+06	1.80772e+06	1.13062e+06	1.64149e+06	1.54136e+06	1.08619e+06	2.13215e+06	1.84984e+06	563552	143458	6.30838e+06	2.37514e+06	2.42174e+06	2.02105e+06	1.97256e+06	3.14526e+06	3.4223e+06	1.33606e+06	3.01276e+06	3.52862e+06	278479	948962	1.60542e+06	494381	6.02379e+06	1.27764e+06	1.68841e+06	2.22451e+06	1.48115e+06	3.07846e+06	1.79592e+06	1.19146e+06	931722	2.61183e+06	91637.8	3.5669e+06	4.9697e+06	3.81796e+06	1.19864e+06	192690	735601
PC(P-32:1)	33475	38768.2	17102.6	46194.8	37478	41326	74429.7	19147.2	37478.1	59078.8	10124.6	24294.6	13727	17598.9	17014.7	20244	58784.5	33117.4	26482.4	20879.5	14556.7	25226.1	28664.6	36661.1	1.19734	56211.9	0.891251	26732.7	30444.5	9812.53	17443	16206	1.6672	26298.4	22547.2	34583.2	41843.1	49976.8	6644.48	26421.1	12350.1	1.73626	6037.81	19844.2	36564.6	44747.6	33191.6	46765.1	22150.6
PC(32:1)	1.45798e+06	2.54046e+06	1.43593e+06	914584	1.67878e+06	1.50921e+06	3.8044e+06	4.05223e+06	1.36509e+06	1.79471e+06	733220	1.4015e+06	803032	846114	1.41316e+06	1.18946e+06	1.73695e+06	1.38148e+06	2.93332e+06	2.28982e+06	1.57724e+06	1.34052e+06	959661	1.10474e+06	782500	1.57612e+06	2.08224e+06	979733	682408	661438	1.43981e+06	622420	1.77621e+06	712743	1.50861e+06	1.77725e+06	1.69179e+06	2.77585e+06	1.20515e+06	1.48422e+06	747188	759189	521983	4.68399e+06	2.33228e+06	2.38394e+06	1.41252e+06	1.22318e+06	799371
PC(P-32:0)	179873	228420	171303	181297	145110	210939	315601	253045	158067	264731	90030.5	221032	128368	86818	154042	179026	249114	222782	386574	201096	133931	220905	170456	219749	147885	232003	279878	157521	158915	125545	124000	64459.9	146670	113098	78312.5	204666	204062	247710	47641	213843	88121.4	95930.2	43002.3	137845	225173	186187	110603	236686	117954
PC(32:0)	4.92448e+06	7.26015e+06	6.33945e+06	4.62724e+06	5.47054e+06	6.29686e+06	8.56253e+06	1.00829e+07	5.81923e+06	6.74979e+06	2.95485e+06	6.13956e+06	3.84158e+06	3.49166e+06	6.82064e+06	4.87817e+06	4.64273e+06	3.10773e+06	8.09019e+06	7.13208e+06	3.89868e+06	5.44653e+06	5.57528e+06	1.05092e+07	5.95339e+06	5.13508e+06	8.80439e+06	5.26286e+06	5.14396e+06	3.85284e+06	3.61919e+06	2.50757e+06	5.40019e+06	3.23485e+06	3.05478e+06	4.71728e+06	6.16763e+06	6.49824e+06	2.17952e+06	6.1983e+06	3.47008e+06	6.96771e+06	1.54328e+06	7.09975e+06	7.7998e+06	7.22025e+06	4.36491e+06	5.90965e+06	4.16373e+06
PE(36:5)	120296	493427	127374	29799.9	229701	69369.4	392085	353535	175373	41344.8	73082.4	173470	23226.2	213178	189737	118535	199961	175976	33666.3	108495	15409	32285.4	91559.2	12945	465815	200137	196728	160917	80367.4	23118.5	9700.94	16256.9	415890	1.08327e+06	86147.3	27830.1	383054	55809.7	49309.7	101899	45170.7	192118	382600	195073	130433	33068.5	155534	194668	165887
PC(33:4)	569770	1.17002e+06	814274	604964	681036	222917	372998	530326	298544	285302	385631	793074	353505	440996	1.02822e+06	527444	1.38913e+06	297109	604651	747137	48622	282013	479502	582919	70057.9	711294	545271	651777	499332	322496	329208	118940	13127.4	706063	288823	387190	679641	404445	317608	321094	311698	876160	241488	897535	596649	295035	26480.2	682934	379100
PC(33:3)	1.05327e+06	2.01516e+06	1.87641e+06	397199	1.50659e+06	351228	658648	1.32106e+06	1.18673e+06	547916	1.28974e+06	1.3891e+06	469160	2.0973e+06	1.62546e+06	1.29239e+06	1.96256e+06	1.44243e+06	1.00556e+06	1.19732e+06	466280	664468	737872	65066.7	2.95982e+06	3.22777e+06	1.43436e+06	1.10205e+06	956461	776381	555743	225716	1.27462e+06	2.03233e+06	559685	2.4543e+06	2.33062e+06	228838	656860	237888	315534	677113	639534	2.31054e+06	708774	415521	656687	966636	324902
PC(33:2)	4.24488e+06	6.04498e+06	6.94334e+06	2.74543e+06	4.5205e+06	2.30776e+06	2.23325e+06	5.86813e+06	3.4473e+06	3.80066e+06	2.77911e+06	3.96357e+06	2.33944e+06	2.41522e+06	5.4698e+06	4.54825e+06	4.9999e+06	3.21656e+06	4.97943e+06	3.36304e+06	3.62313e+06	3.3366e+06	2.5251e+06	4.9452e+06	2.6372e+06	6.20904e+06	4.11573e+06	2.6284e+06	2.92622e+06	2.46952e+06	1.98631e+06	1.07217e+06	3.0521e+06	2.35991e+06	2.02161e+06	5.40681e+06	3.86156e+06	3.49866e+06	2.7123e+06	2.34032e+06	1.09994e+06	5.96781e+06	1.25473e+06	5.7692e+06	4.60575e+06	4.3067e+06	2.49002e+06	2.2547e+06	1.64184e+06
PC(33:1)	767422	406872	1.67e+06	700766	1.06121e+06	427442	1.35787e+06	4.60908e+06	266373	724747	599021	1.42438e+06	411043	440724	1.30838e+06	624244	397395	203060	935819	568616	2.05962e+06	612355	929493	2.61204e+06	2.58027e+06	1.48084e+06	765783	533828	242832	716555	967526	249221	2.53566e+06	243369	812516	1.52103e+06	459516	902299	1.22835e+06	848103	563239	622008	39579.2	1.59174e+06	889591	1.7929e+06	710501	277027	294542
PC(33:0)	14389.5	26754.5	15510.4	10061.4	33168.1	35776.3	63131.1	187923	24660.9	30686.7	13141.3	27261	6134.59	6215.47	22977.3	21659.8	50398.3	31844.4	34881.3	13519.5	12368.3	12519	30009.7	22632.7	2587.89	86011.6	23379.4	10596.9	36077.4	14803.5	1867.32	10578.3	2.54928	5520.72	23140.4	37550	29790.9	24857.7	15617.5	39030.6	12378.6	14757.4	22967.5	33484.5	22196.3	17702.1	17430.3	24628.3	12844
PC(P-34:4)	199091	35325	32379.4	217041	123093	120832	620106	143045	222767	42311.4	1699.7	62973.7	48857.1	20935	142422	185684	145293	262902	150839	151651	76232	179778	145316	251356	216799	218186	42726.4	104676	61425.2	26087.6	7955.5	1390.11	69867.6	2908.05	77403	261472	396850	80151.6	2165.37	150532	8521.16	88651.6	12609.3	11982.4	56820.7	134977	136134	164797	2.77755
PC(34:4)	173616	347887	228752	111609	223914	157566	254500	313941	159345	142387	92351.9	164446	101962	110439	221068	215898	314975	136761	457729	258885	233276	178563	144029	164792	0.986744	244063	156494	194550	86990.8	81778.1	150053	81386.7	223.605	178051	218555	245851	247489	324068	201726	174609	143394	2397.79	76599.9	399089	268797	169231	105294	87348.8	83268.6
PC(P-34:3)	48374.7	9239.46	12480	27341.9	18071.5	25890.7	37753.9	51655.3	15210.5	16834.2	5950.33	15005.1	8552.43	8962.34	10150.4	12887.1	15775.1	37853.9	7406.49	10664.1	10179.5	9208.19	15329.5	21738.4	0.955761	60536	10519.7	16845	19443	18945.9	4714.59	2218.67	0.972792	7167.16	20177.9	28137.8	25434	13469.8	3716.97	17778.7	1930.15	1.72862	3954.17	6673.55	9564.45	36694.3	28088	15991.9	2446.89
PC(P-34:2)	1.52466e+07	8.98277e+06	9.64828e+06	1.36733e+07	1.21431e+07	8.37183e+06	1.51039e+07	1.37381e+07	8.30968e+06	9.42007e+06	6.10665e+06	8.04882e+06	9.12847e+06	7.25571e+06	8.98216e+06	9.80668e+06	1.07661e+07	9.57441e+06	1.88863e+07	9.6097e+06	8.74327e+06	1.00662e+07	9.71105e+06	1.51574e+07	1.72817e+07	1.42436e+07	1.29817e+07	1.07643e+07	9.05658e+06	9.274e+06	7.82531e+06	3.20945e+06	7.87177e+06	4.85243e+06	6.25515e+06	1.17479e+07	1.0996e+07	1.00436e+07	4.79522e+06	8.13043e+06	4.42324e+06	1.01051e+07	1.77108e+06	8.08965e+06	1.30294e+07	1.97443e+07	1.06838e+07	7.03962e+06	4.70337e+06
PC(34:2)	5.24835e+08	6.49767e+08	6.50131e+08	4.85716e+08	5.17931e+08	4.05294e+08	5.71881e+08	505647932	4.85281e+08	5.22156e+08	2.72931e+08	4.19696e+08	4.37733e+08	3.54963e+08	5.3865e+08	4.9968e+08	4.84929e+08	2.8207e+08	6.78197e+08	5.2127e+08	4.22141e+08	551585953	4.30333e+08	7.5008e+08	6.66181e+08	4.29924e+08	6.48794e+08	6.22401e+08	3.86991e+08	3.31535e+08	3.90985e+08	2.24365e+08	4.88387e+08	2.83617e+08	263175933	4.60845e+08	4.81214e+08	464934152	2.2715e+08	2.88166e+08	1.83155e+08	7.0325e+08	1.17709e+08	5.33041e+08	6.0063e+08	7.0812e+08	445802837	3.28085e+08	261256031
PC(P-34:1)	2.73727e+06	2.08244e+06	1.75435e+06	2.38886e+06	1.80005e+06	2.34289e+06	4.02068e+06	2.09949e+06	1.83435e+06	2273262	820922	1.69431e+06	2.05832e+06	1.82387e+06	1.96377e+06	2.31018e+06	3.00178e+06	3.5221e+06	3.37442e+06	1.95307e+06	1.41894e+06	2.56842e+06	1.09444e+06	1.41938e+06	978884	3.13954e+06	1.74155e+06	1.52777e+06	2.04979e+06	1.61017e+06	1.40185e+06	767432	567407	987005	1.05794e+06	2.59682e+06	3.52397e+06	1.86809e+06	719475	1.58151e+06	638580	1.5048e+06	701896	1.26648e+06	1.59005e+06	2.25996e+06	2.15197e+06	2.04019e+06	1.34634e+06
PE(O-38:7)	1.63117e+06	2.90379e+06	1.08135e+06	1.54541e+06	1.50098e+06	4.67449e+06	7.81209e+06	4.73285e+07	2.8523e+06	8.05387e+06	3.52179e+06	1.78072e+06	1.18509e+06	2.26349e+06	1.67006e+06	5.47186e+06	1.86083e+06	3.4202e+06	1.11595	1.23987e+06	3.86835e+06	2.98206e+06	47.8395	329578	2.7018e+06	3.07587e+07	1.02132e+06	1.25136e+06	798124	4.03864e+06	2.10898e+06	1.56938e+06	1.66835e+06	744631	1.3002e+06	7.8382e+06	3.66186e+06	1.74797e+06	2.14573e+06	1.80658e+06	205505	1.08899e+06	615081	4.51381e+06	3.94514	738456	1.47941e+06	2.85487e+06	2.03453e+06
PE(P-38:5)	3.42169e+06	3.64738e+06	2.40336e+06	4.26188e+06	2.58596e+06	2.85884e+06	5.98618e+06	3.54573e+06	5.1186e+06	3.68823e+06	1.09858e+06	2.65889e+06	2.58364e+06	1.95309e+06	4.21292e+06	3.69595e+06	4.95937e+06	4.23233e+06	1.85822e+06	2.02157e+06	1.19153e+06	2.78556e+06	2.0313e+06	2.07451e+06	1.20273e+06	3.34466e+06	1.5917e+06	1.76647e+06	1.8848e+06	1.35886e+06	1.52287e+06	1.13414e+06	658242	1.27262e+06	1.79757e+06	2.41385e+06	5.88933e+06	2.52106e+06	891485	2.65586e+06	1.0833e+06	3.77133e+06	911322	1.37869e+06	1.6058e+06	2.15804e+06	3.10505e+06	3.52937e+06	1.82613e+06
PC(35:5)	78703.8	3045040	544350	233045	376482	94612.6	326546	421197	202243	43353.4	112026	41388	176344	231126	154516	243017	226149	348926	482496	340838	84034.8	105815	260386	456924	1410502	756834	269522	505434	256446	92613.9	137087	24527.2	1153668	611274	92322.2	263012	230411	133897	67613.3	160479	95962.9	132772	59378.1	368595	385409	226388	164791	435452	125419
PE(P-38:4)	4.54089e+06	1.88208e+06	2.26543e+06	5.47106e+06	3.35926e+06	2.94255e+06	5.71229e+06	3.14797e+06	4.70947e+06	3.70014e+06	1.18526e+06	2.81124e+06	3.35386e+06	2.74053e+06	6.78782e+06	5.39458e+06	5.05781e+06	5.1964e+06	3.31906e+06	3.70059e+06	830114	3.66574e+06	2.87679e+06	3.07447e+06	1.20076e+06	4.70759e+06	2.29419e+06	2.9113e+06	3.01275e+06	1.97182e+06	2.07951e+06	1.6291e+06	531872	1.64632e+06	2.49372e+06	3.17329e+06	6.35153e+06	3.47403e+06	1.22157e+06	4.06399e+06	1.78932e+06	4.30363e+06	1.35441e+06	1.39126e+06	1.65304e+06	2.18748e+06	2.48657e+06	4.70115e+06	1.70249e+06
PC(35:4)	49532.8	137549	50466	40099	44730.9	19601.8	9689.32	39572.1	35750.9	13902	35391.3	109409	53902.2	46755.1	133538	72634.2	38340.8	136277	78826.3	101801	29738.3	22149	70741.4	17563.2	279913	203994	40951	97338.4	36176	15634.4	14826.4	32110.5	56021	149658	29058.6	31921.6	78567.4	130346	102971	11910.8	33453.3	53433.9	76023.7	106639	61005	16021.2	14809.7	118861	4500.6
PC(35:3)	19.3454	2613909	22545.8	15910.8	26074.6	19351.9	22396.7	14852.5	0.622062	18663.8	24289.7	87.9044	17250.6	25332	4.22473	21669.5	3.17903	22984.2	47296.3	25331.4	20197.9	24660.4	21002	20608	27412.2	34674.2	27004.4	27664.8	23530.2	14517.7	27048.5	10962.8	32398.3	27220.6	17936	45056.2	22187.9	22451.5	17345.9	18680.7	10237.7	1.39908	9817.73	23416.7	30665.5	23194.2	19500.5	23639.4	16347.3
PC(35:2)	1.02129e+07	9.65171e+06	1.61087e+07	8.32558e+06	9.9338e+06	7.46287e+06	1.00297e+07	1.41467e+07	7.51594e+06	9.6822e+06	9.98034e+06	9.78079e+06	6.93845e+06	5.89933e+06	9.66374e+06	1.17905e+07	8.82146e+06	7.71698e+06	1.80824e+07	7.94535e+06	1.0197e+07	8.88317e+06	1.10776e+07	2.3287e+07	1.23745e+07	1.36676e+07	1.17123e+07	9.54528e+06	7.34461e+06	7.73279e+06	7.49598e+06	3.14382e+06	9.09037e+06	4.341e+06	6.22531e+06	1.65931e+07	8.82169e+06	1.17051e+07	9.53065e+06	9.31233e+06	5.14145e+06	1.42966e+07	2.20927e+06	8.171e+06	9.42177e+06	1.46296e+07	8.18095e+06	6.30521e+06	4.17219e+06
PC(36:6)	64675	339490	141698	44232.8	97586.3	76870.4	165932	313326	78439.4	74682.7	61013.7	106745	29657.2	28788.1	72600.6	82177.4	116601	51374.4	124612	68904.1	54621.4	39608.8	73880.4	99925.9	0.954612	119488	60522.8	59330.6	32400.9	26393.4	47743.3	19054.8	0.977496	74384.9	72206.6	91861.9	100188	141763	85734.8	65299	45470.7	1223.45	26875.4	152991	151357	102749	70372	44969.5	49672.6
PS(38:4)	24679.4	4340.1	42515.5	127400	108265	1356.77	10628.5	73462.9	204690	64120.6	72608.6	102754	231102	240990	775910	211363	168602	135355	38782.3	23382.5	1520.11	1497.4	4503.53	6464.13	153075	416011	59329.7	358459	356384	118619	16563.1	35560.2	179773	177444	7556.95	9276.53	157057	110627	24240	133646	44997.8	166587	26861.8	1532.31	12426.7	27251.1	19808.7	645045	109245
PC(P-36:5)	199677	156180	402166	238592	62221.2	153841	723181	8.01214e+06	29631.5	53456.2	83237.5	98482.7	52100.5	52188.2	303791	110348	32005.2	143119	21031.9	39318.3	712130	38840.5	125694	221305	2.83174e+06	1.07708e+06	55093.8	51653.2	15525.6	500145	32946.3	23776.7	1.62791e+06	22078.2	115771	365405	115128	62148.3	55232.7	116086	63357.4	140919	2068.52	60822.5	91370.5	1.48959e+06	419694	160152	136303
PS(38:3)	2556.89	41108.5	65041.4	3217.18	14295.8	4951.55	7687.87	12440.3	15168.3	2604.83	10.1031	993.251	3150.88	55394.7	7196.24	25257.3	22566.8	2793.49	7.56091	27283.3	9570.33	15224.2	11059.6	21799.2	1960.92	30350.5	6291.26	7499.36	0.997059	3.25979	6.3858	3.71673	47662.9	21017.7	8958.71	14.8386	26811.4	50597.7	15.5023	14368.8	9258.14	10725	0.995429	68015.8	3.29808	7709.99	2167.7	896.15	2.99383
PC(36:4)	4.98941e+07	7.51615e+07	7.91556e+07	4.11673e+07	5.38722e+07	6.05665e+07	8.39733e+07	8.78597e+07	6.27857e+07	5.84622e+07	4.13674e+07	4.72802e+07	5.05875e+07	3.91032e+07	7.13571e+07	8.73195e+07	9.16959e+07	8.94699e+07	1.56018e+08	7.60055e+07	6.05621e+07	5.93157e+07	7.44363e+07	4.37686e+07	2.74651e+07	1.44325e+08	5.98128e+07	8.81399e+07	4.57535e+07	5.25699e+07	6.77755e+07	3.91759e+07	3.68328e+07	7.23228e+07	4.08568e+07	1.01312e+08	8.45495e+07	4.46205e+07	5.59102e+07	6.4829e+07	3.06439e+07	9.51696e+07	6.52265e+07	1.09734e+08	8.1149e+07	3.27626e+07	3.63309e+07	6.6262e+07	3.93949e+07
PC(36:2)	2.33972e+08	2.51609e+08	294804204	2.16372e+08	2.57605e+08	1.56073e+08	2.03958e+08	2.36708e+08	2.34766e+08	2.47733e+08	1.32641e+08	2.18992e+08	204290984	1.73809e+08	2.45275e+08	2.47885e+08	2.51897e+08	1.45033e+08	3.27052e+08	2.59066e+08	1.76113e+08	2.011e+08	1.91344e+08	3.55827e+08	2.07779e+08	2.27531e+08	2.94163e+08	2.34142e+08	164340011	1.50022e+08	1.87856e+08	8.74704e+07	1.60996e+08	1.12692e+08	1.25699e+08	2.31881e+08	2.62172e+08	2.05607e+08	1.22464e+08	1.45532e+08	8.22386e+07	361681507	5.59819e+07	2.23284e+08	2.1798e+08	3.25112e+08	196777234	1.52555e+08	1.19846e+08
PS(38:0)	11123.8	26892.7	19889.3	12882.1	13477.6	21826.2	33507.1	54862.7	22735.5	28993.4	10343.6	28530.9	14224.2	4804.85	27739.8	26680.9	23831.8	37549.2	54035.1	16187.4	15117.5	17213.5	11744	18250.2	2695.98	36228.2	21082.2	10514.2	13876	14997.2	10160.4	7382.05	2841.47	16792.6	8785.38	12652.3	33890	18020.2	23225	23066.5	6359.05	23000.4	11561.1	6606.13	19796.1	11530.2	6834.77	29783.7	25904
PE(40:7)	174317	736230	244099	171386	245080	520105	1.12548e+06	2.01666e+06	371424	741527	496318	512660	144992	645281	293359	610062	248910	247421	937095	383401	319129	304522	401331	85723.8	1.22694e+06	2.86812e+06	290112	435223	157346	438676	524000	129645	1.26271e+06	979995	148995	809285	666754	599869	669018	489712	341724	152327	324558	343511	679036	47418.2	149500	437924	452026
PE(P-40:6)	272448	680352	430186	463973	429421	426049	1.22261e+06	541046	1.15762e+06	723056	205921	326508	215539	348631	499053	430171	1.17429e+06	470583	186344	173968	11973.2	300969	296276	310440	0.380029	363792	281066	260295	325571	162223	438241	218774	0.400731	140516	478751	582285	1.0945e+06	222453	190947	341179	203901	467559	100201	139439	232635	75276.9	456632	461208	348667
PC(37:6)	256568	2.05299e+06	913796	605459	499483	583904	519615	1.36377e+06	550505	499748	756449	1.31187e+06	191846	211990	789351	711335	383977	175235	308409	289503	98276.4	200736	910768	1.03254e+06	969268	977070	290058	373887	164479	242294	219874	261924	1.18899e+06	732205	375490	637061	820184	872324	628201	738571	468180	1.10313e+06	279977	780292	922493	256493	286156	924320	700245
PE(P-40:4)	374919	199795	80501	157821	267342	94028.5	376218	147093	1.35091e+06	575706	90118.2	333762	147353	311487	493064	381720	720938	860097	299998	405511	3751.84	303852	245081	131172	36515	436335	360897	360353	491391	215496	323700	88407.3	26633.7	312677	281542	374686	1.24002e+06	249933	108723	639417	418598	350632	639256	24236.6	89765.4	86947.6	458823	482425	184181
PC(37:4)	538777	758725	982123	617413	747311	660582	1.0469e+06	1.02422e+06	533516	618404	696697	847023	523273	450396	1.05985e+06	1.21007e+06	969957	1.02587e+06	1.38016e+06	742972	570836	627796	1.27314e+06	772508	333294	1.77372e+06	636851	1.19829e+06	597560	595284	580231	447379	403714	897713	804279	1.81544e+06	1.39377e+06	678778	938951	1.79965e+06	743171	1.39693e+06	1.13201e+06	776843	687731	357993	540499	794686	485585
PE(40:3)	7.78623	1.23655	85506.4	46534.3	8429.08	15541.7	47431.7	35225.9	26149.2	36649.2	41475.7	16289	63987.7	26777.9	6717.33	39218.7	40.8776	14302.8	36281.7	85690.4	82837.4	27939.3	29714.3	211854	239413	171972	41419.7	18117.6	6073.02	21415.9	25510.9	6534.69	231601	43811.3	36825.4	120471	52501.4	32877.2	47784.5	32960.6	26132.6	1.64755	19582.8	29954.7	25021.8	98689.8	37149.9	19704.5	46485.3
PS(40:6)	3063.03	1297.56	18592.7	27425.5	20857.4	10615.2	18469.5	14893.9	26452.1	28169.7	19162.4	14717.6	16946.8	17956.3	13855.6	18534.1	1065.19	14183.7	46162.3	17504.2	5527.06	12607.5	1307.02	39376.1	24649.5	18353	58931.4	19899	1270.79	15197.7	13374.3	12254.3	26834.4	13902.7	12584.1	24542	8958.26	22154.7	11442.1	6238.57	4089.28	8464.44	11629.1	11294.6	18766.2	21345.2	8620.26	16554	12114.4
PC(38:7)	3.38924e+06	6.95271e+06	6.6917e+06	5.1133e+06	4.01466e+06	4.63751e+06	7.54518e+06	6.70054e+06	3.17514e+06	3.7959e+06	4.98874e+06	4.10571e+06	3.76566e+06	3.19837e+06	4.531e+06	5.42002e+06	3.5873e+06	2.26486e+06	7.76399e+06	4.26772e+06	3.77851e+06	4.39021e+06	5.55528e+06	9.74272e+06	4.12723e+06	5.79371e+06	4.08447e+06	5.49902e+06	2.88562e+06	3.63113e+06	5.10772e+06	4.17065e+06	4.92113e+06	3.66527e+06	4.08772e+06	5.63763e+06	4.12559e+06	5.06783e+06	5.03341e+06	4.9722e+06	5.12433e+06	5.77295e+06	2.1742e+06	5.62977e+06	6.20839e+06	6.11566e+06	3.98761e+06	3.23614e+06	3.62881e+06
PC(P-38:6)	2.45807e+06	2.87301e+06	2.83621e+06	4.09618e+06	2.44689e+06	3.198e+06	5.37019e+06	6.54095e+06	2.60844e+06	3.89376e+06	1.70561e+06	2.12042e+06	1.04316e+06	740021	2.01756e+06	3.22537e+06	1.98549e+06	2.63652e+06	3.30837e+06	1.3072e+06	1.25092e+06	1.64635e+06	3.05787e+06	4.77662e+06	3.46354e+06	5.58499e+06	1.54215e+06	1.95022e+06	1.41959e+06	1.50728e+06	1.61708e+06	870554	2.04805e+06	820447	1.29483e+06	3.10751e+06	3.11324e+06	3.13161e+06	1.1319e+06	2.85276e+06	1.28856e+06	1.50426e+06	540259	1.24471e+06	2.79641e+06	2.96945e+06	2.20019e+06	3.17688e+06	2.45291e+06
PC(38:6)	1.39042e+07	7.12186e+07	3.49507e+07	1.71257e+07	2.39417e+07	3.04376e+07	5.41528e+07	7.01784e+07	3.4927e+07	3.21859e+07	2.23487e+07	3.13623e+07	1.24566e+07	1.08241e+07	2.56046e+07	3.1689e+07	3.48227e+07	3.25972e+07	3.56413e+07	1.67455e+07	1.3225e+07	1.63804e+07	4.20764e+07	1.61851e+07	7.96857e+06	5.65694e+07	2.25989e+07	2.96316e+07	1.76307e+07	2.04018e+07	2.40196e+07	1.50002e+07	10756904	2.62235e+07	1.60867e+07	3.80573e+07	3.95933e+07	1.9848e+07	2.30496e+07	2.72925e+07	1.3112e+07	3.45575e+07	2.69081e+07	3.91587e+07	3.44552e+07	1.003e+07	2.17694e+07	4.805e+07	2.69092e+07
PC(P-38:5)	1.43256e+06	2.29136e+06	1.48175e+06	1.72059e+06	1.33164e+06	1.48894e+06	3.023e+06	2.29771e+06	1.58158e+06	1.77131e+06	831101	1.35718e+06	949117	842192	1.56981e+06	1.88936e+06	2.41527e+06	1.87543e+06	1.5957e+06	1.18275e+06	1.37982e+06	1.41143e+06	1.15534e+06	1.67627e+06	3432.28	3.66419e+06	1.12091e+06	1.39838e+06	1.22736e+06	950623	947908	631308	2866.92	840231	888391	1.41394e+06	2.16138e+06	1.84754e+06	671900	1.63946e+06	853006	62517.9	451732	968846	1.06976e+06	1.69811e+06	1.44518e+06	1.7708e+06	1.2769e+06
PC(38:4)	1.20571e+08	1.21682e+08	1.8028e+08	1.83181e+08	1.51592e+08	113812774	2.13181e+08	149903040	1.3036e+08	1.46713e+08	9.30907e+07	1.46444e+08	140696956	112098177	2.08446e+08	2.40613e+08	158445018	1.2166e+08	348389193	2.01109e+08	1.60954e+08	1.60333e+08	2.0058e+08	3.99593e+08	1.78316e+08	2.34847e+08	1.81773e+08	2.11073e+08	9.91007e+07	9.89989e+07	1.86212e+08	9.50454e+07	2.10457e+08	1.0552e+08	1.0903e+08	2.1818e+08	2.48636e+08	1.85465e+08	9.54751e+07	2.03456e+08	1.23624e+08	2.32455e+08	4.99702e+07	156455884	1.60765e+08	1.52108e+08	1.0474e+08	1.50827e+08	1.15142e+08
PE(42:6)	702.804	3758.31	1.8328e+06	903334	128468	1.29734e+06	1.3158e+06	2.60808e+06	443217	891003	1.36979e+06	207762	298325	291754	9333.27	1.54042e+06	1195.07	123.135	1.04936e+06	474847	455079	438100	1.95849e+06	6.21027e+06	3.9388e+06	1.54775e+06	273380	376413	1383.19	360588	325723	188982	3.7367e+06	328769	480927	1.71923e+06	920314	1.9145e+06	975518	1.94215e+06	676174	741.26	60714.2	601862	1.21531e+06	1.19133e+06	560389	12553.5	702873
PI(38:2)	75788	139433	126553	64869.3	82768.6	88350.5	118624	142338	85298.4	113325	13532.6	108864	43728.6	19949	0.829448	109336	60647.2	66631.6	128977	112938	43757.1	85422.8	49006.5	134199	129950	241496	112442	69713.3	50280.2	50186.5	1173.94	1237.99	57253.6	70396.9	3315.78	3.70912	150969	86274.4	21382.8	121209	44589.4	111788	23118	138794	159706	95204.7	75666.2	83524.4	46054.3
PC(P-40:7)	164619	410312	980645	656461	260662	1.14988e+06	1.84402e+06	2.95249e+06	548038	1.52934e+06	665406	281186	394167	610550	375937	1.35203e+06	126685	898233	796951	381477	704266	666163	205150	979435	1.26414e+06	7.97278e+06	333987	267474	185000	1.00266e+06	1.56418e+06	711748	839124	241767	380247	2.47848e+06	559984	885230	1.45705e+06	996058	481328	27244.3	117340	806211	776444	573416	369534	719096	830034
PC(40:7)	6.594e+06	1.93991e+07	1.91658e+07	1.05606e+07	9.58549e+06	1.33294e+07	1.7276e+07	1.84599e+07	8.7294e+06	1.10553e+07	1.07836e+07	1.18073e+07	8.31858e+06	7.84511e+06	1.15609e+07	1.4733e+07	9.94214e+06	7.77896e+06	2.10775e+07	1.16358e+07	7.71558e+06	8.83435e+06	1.54429e+07	2.47008e+07	1.29627e+07	2.39859e+07	1.12466e+07	1.08793e+07	6.58518e+06	7.15966e+06	1.06949e+07	6.50792e+06	1.56398e+07	8.30904e+06	8.11048e+06	1.79284e+07	1.27723e+07	1.47169e+07	1.06895e+07	1.36566e+07	8.99362e+06	1.28089e+07	4.21457e+06	1.32017e+07	1.55416e+07	1.20878e+07	8.61122e+06	1.20947e+07	9.47922e+06
PC(P-40:6)	9243.06	1.40987e+06	738510	400207	24.1696	371024	844246	998223	60863.7	421081	461568	316883	41169.4	86849.5	244341	556339	164636	52.3585	1.1596e+06	14786.3	318504	359165	330946	1.87239e+06	16153.3	1.19563e+06	210639	37.79	1.63115	368821	785818	143598	30237.3	19837.1	162800	673000	111932	730857	693982	529515	292602	2549.73	0.362602	347495	519305	105794	126604	2196.32	448639
PC(40:6)	1.621e+07	6.15907e+07	5.04162e+07	3.53534e+07	3.69875e+07	3.98969e+07	6.28253e+07	1.01072e+08	3.45259e+07	4.29181e+07	2.93163e+07	43037213	2.21082e+07	1.86781e+07	4.10228e+07	5.414e+07	3.19939e+07	2.25213e+07	6.29053e+07	3.16705e+07	2.30667e+07	2.34693e+07	6.04441e+07	9.9364e+07	3.11059e+07	5.20435e+07	3.38335e+07	3.33383e+07	1.54447e+07	1.84236e+07	3.5148e+07	1.55972e+07	4.97431e+07	1.90138e+07	2.16775e+07	4.47281e+07	6.12091e+07	5.03554e+07	2.79342e+07	4.97621e+07	2.45719e+07	4.47317e+07	9.30123e+06	4.98703e+07	5.83239e+07	3.37212e+07	2.38488e+07	5.60155e+07	3.71531e+07
PC(P-40:3)	155363	57649.7	46102.9	42056.4	59902.8	24896.2	114827	163768	84470.4	84898.6	65459.3	55998.9	56567.7	75927.5	68324.6	90185.6	181960	192688	154013	56442.7	23988.4	60893.7	165729	30938.1	27449.3	102092	65825.8	71922.6	80552.7	123834	123441	79247.6	40756	71436.6	60675.7	258482	103078	63092.1	55812	110939	35412.8	123247	104931	77758.6	84931.8	12199.2	41596	100616	73009.2
PC(42:11)	172714	342060	250456	137209	193358	318247	416578	650280	282724	357303	226152	305637	283291	322160	409338	396495	384068	281226	466966	357362	414402	320491	164191	324990	161205	441780	289335	201381	141175	184927	129169	125576	155225	206262	210076	237892	320807	75384.6	115175	269224	149408	220717	74509.8	671293	249716	285015	148868	191728	175642
PC(42:10)	28442.4	177903	25376.2	7010.73	105137	3.88008e+06	2.3885e+06	48008.5	740649	277742	742787	146161	57488.3	436161	109315	27124.6	79289.2	134189	156927	147288	14769.3	23796.3	201566	1988.21	69564.4	1.36523e+06	100498	131132	68365.2	44613.7	129106	18164.7	50912.7	6.91853	186087	405567	604267	73173.3	791021	324813	384550	54486.8	2.21493e+06	134568	96095.3	8076.89	210867	231005	596320
PC(44:2)	112379	41946	62525.1	46526.1	58351.5	62884.1	57102.1	56388.7	79775.7	45247	47390.4	27393.8	49863.3	42878.6	96660.6	31810.5	13597	18009.2	48097.5	59371.4	45686.1	66688.5	34826.3	83735.3	36666	44358.5	39933	79491	37424.3	60511.6	79794.3	105461	15177.3	63311.6	103412	86137.1	41561.2	37645.2	82735.4	63442.5	59066.7	8887.23	53337.1	37198.9	28222	73184.8	47339.6	40803.5	53923.3
PC(44:11)	497478	1.06962e+06	1.01364e+06	373889	620781	861330	881972	915341	492549	690549	599423	960931	535359	382517	676018	837616	820005	692305	1.05519e+06	901064	733116	721511	452410	1.00091e+06	775039	1.24761e+06	744322	686424	380985	451370	303388	288168	450218	611097	475902	937856	528929	228987	313097	564962	312928	526736	181397	963271	602941	658710	445702	411679	490023
PC(O-44:5)	1.3623e+06	1.9796e+06	4.06767e+06	1.24557e+06	959243	1.68722e+06	3.41963e+06	3.44804e+06	1.78965e+06	3.56327e+06	1.40149e+06	2.00992e+06	1.69651e+06	1.59247e+06	1.31278e+06	1.92896e+06	1.83206e+06	1.91364e+06	7.23769e+06	2.04449e+06	2.05899e+06	2.83328e+06	1.95771e+06	4.31427e+06	2.34494e+06	3.88368e+06	1.4529e+06	2.28281e+06	1.55692e+06	1.39508e+06	2.42823e+06	607906	2.66301e+06	1.69066e+06	1.64422e+06	4.6487e+06	2.42375e+06	1.79948e+06	1.34282e+06	1.57737e+06	975829	987579	231533	1.7357e+06	2.80224e+06	1.39094e+06	953740	2.73474e+06	1.79192e+06
LPG(18:0)	94162.1	132659	112648	165857	107219	55934.7	63053.4	84934.8	222884	111105	107002	78614	261447	116486	46306.1	45250.6	57828.1	58922.7	66529.7	228941	87074	95654.7	106600	104361	41165.4	83715.8	134654	62852.6	89735.9	117638	97579.8	98231.7	55695.4	133450	93473.2	88386.2	95724.2	148488	90705.2	116094	134700	138075	334887	89210.9	75309.6	150399	154932	113561	124904
LPE(20:3)	357450	567902	962480	1.36511e+06	759845	222858	450958	621452	1.18372e+06	473127	487487	595295	1.25546e+06	597579	385643	637689	876499	672655	697306	1.5647e+06	625667	356954	355391	466881	644957	947948	707551	435271	288705	557887	632749	206095	557395	773504	341939	588726	1.23773e+06	381988	607913	331599	401495	344023	1.1724e+06	949464	594440	1.26902e+06	806084	738950	496062
LPE(20:2)	1.62088e+06	1.30206e+06	1.46669e+06	2.56178e+06	1.35644e+06	941488	1.10537e+06	1.24478e+06	3.26505e+06	1.24992e+06	1.28207e+06	1.44391e+06	3.213e+06	1.46215e+06	1.49782e+06	1.41003e+06	2.09494e+06	1.73831e+06	1.31499e+06	3.04338e+06	1.26164e+06	1.23384e+06	788711	894820	1.25547e+06	1.384e+06	1.36676e+06	1.23514e+06	1.43043e+06	1.58934e+06	1.07601e+06	626308	726791	1.95947e+06	701537	1.19215e+06	2.56146e+06	778544	986880	757021	775130	1.02341e+06	2.51117e+06	1.52701e+06	1.26709e+06	2.25871e+06	2.2545e+06	1.37833e+06	860207
LPI(16:0)	22341.2	65288.8	108785	73056.4	54237.3	101674	90495.1	161425	107397	61314.4	155893	133899	178826	64064.4	54307.6	77389.3	87446.9	91529.8	168752	170771	142760	114824	75677.7	103628	67493.5	141762	97436.4	57927.9	28219.6	35685.9	94531.4	22305.9	106886	130737	55438.7	96994.6	165670	34583.2	75738.9	49439.2	36349.5	32430.4	82369.7	156299	121446	107825	57179.8	36126.2	96438.3
LPE(20:1)	519443	557239	707450	1.23726e+06	776597	580305	880710	887636	2.0505e+06	902821	762947	903019	1.64389e+06	730506	701519	878813	974269	1.16044e+06	728702	1.49332e+06	554457	541979	562652	729625	952855	1.24821e+06	861104	732054	655524	764858	628282	341423	638510	1.55292e+06	443018	658201	1.61024e+06	540937	482711	638025	534696	550285	1.37708e+06	669797	569473	1.08418e+06	1.04893e+06	789067	619996
LPE(20:0)	287990	490357	604201	1.46339e+06	790291	532434	683798	922017	1.80818e+06	961659	751621	901871	2.11662e+06	924391	832005	1.05011e+06	1.01787e+06	1.23564e+06	856240	1.29582e+06	529700	443344	641108	864072	792394	1.0499e+06	940057	831317	473960	586401	649756	225935	740628	896603	356318	766663	2.01667e+06	468696	531711	644919	382894	527371	763100	611101	565159	982202	869788	906195	623294
LPE(22:5)	318966	440853	884880	1.43445e+06	628070	254155	1.05551e+06	737926	1.53457e+06	566188	518319	634484	2.01358e+06	816925	584425	661015	864217	706575	1.13349e+06	3.04639e+06	694847	375433	332944	423822	495575	743896	534004	438146	251116	525206	735940	388091	679352	723085	394396	547378	1.62217e+06	463143	713888	554671	648315	401743	1.36732e+06	932526	595667	1.36118e+06	726212	577851	399216
LPE(22:4)	158889	105659	167890	536340	188428	150663	310850	269006	482417	234460	181087	204034	640636	238869	295948	287553	177887	229068	307654	592770	246718	221297	238103	282022	258927	290533	301536	322210	184363	200187	233493	207919	320904	566369	206275	224394	638646	192089	173802	311439	373255	228544	766503	212249	184200	220445	272230	257519	225690
LPI(18:1)	375920	234051	413594	564058	344120	448107	425367	765425	827059	283522	718423	656092	514642	199916	260768	353375	666572	703354	477747	710434	383225	345130	198655	302808	367133	520916	437023	459725	286145	265931	209656	108017	218928	480419	208907	471267	603010	127337	193618	153663	91364.3	120093	529076	395643	254948	964609	679681	174816	164717
LPI(18:0)	94701.1	407872	480330	566531	263056	202649	328150	519883	351304	186141	421155	304635	710101	276800	172929	386354	267003	380695	510980	720404	280886	177933	445063	816722	410271	594617	398366	355651	166448	246103	258126	86858.5	309494	393809	83025.3	560775	556891	127887	147881	208035	145514	159699	235235	538938	557507	446082	303322	339333	136748
LPI(20:4)	2.04622e+06	1.22483e+06	1.91217e+06	3.63688e+06	1.18787e+06	1.57077e+06	1.93049e+06	2.19017e+06	4.46589e+06	1.73914e+06	1.8034e+06	1.60187e+06	2.88265e+06	1.27974e+06	1.67889e+06	1.89984e+06	2.31231e+06	2.50048e+06	1.8304e+06	2.31516e+06	2.18334e+06	1.42365e+06	1.4187e+06	1.92089e+06	1.17347e+06	1.68142e+06	1.79749e+06	1.99309e+06	1.51442e+06	1.89113e+06	1.48338e+06	1.20183e+06	935526	1.8437e+06	811399	1.54612e+06	3.43652e+06	839179	1.02416e+06	833507	709307	732609	3.3349e+06	1.50707e+06	1.58007e+06	2.25577e+06	2.39194e+06	1.82145e+06	1.04294e+06
PE(P-34:1)	64857.4	3.22588e+06	39630	66271	78333.6	63599.6	149149	127571	79248.5	100096	6685.58	0.278037	76669.2	63851.2	3.71401	59743.5	192980	156477	164884	58346.6	71065.9	150846	46451.6	83292.3	96483.5	118712	45521.3	17136.6	534712	36716.7	31299.2	6487.75	28200.9	30217.6	34243.2	125033	64495.6	37265.1	2851.18	28443.9	2688.09	1507.8	522.024	53131.9	64939.7	39960.5	23751	61077.7	1.3934
PE(P-36:5)	101603	191467	137408	136895	102330	96431.8	585390	752230	136439	3427.56	2.31002	23899.9	3830.37	1.77906	72602.3	14452.2	121112	258959	8984.05	2535.21	14066.5	6106.94	70019.3	174791	80922.2	99019.8	412.836	6759.15	4403.8	1307.93	1791.16	2.53814	6258.53	0.941079	4777.74	54644.4	300709	7085.62	2.38615	7681.5	1.71835	118519	713.646	2190.86	29450.6	337470	433836	237315	57211.3
PE(P-36:4)	3620705	1414351	1161323	3371674	2128561	1621661	2938789	1866040	3033351	2155069	538433	956206	1751104	1516247	2734097	2987931	2466571	3666312	2591894	1664907	1635318	2340816	1117583	2230451	2842280	3255327	694792	1517246	1388955	1134747	1199827	709589	1444455	844865	1155838	2597230	4154680	1654432	611481	1447943	506560	1310297	484560	1111694	1380861	883080	1050589	2556422	868443
PE(P-36:3)	1786434	1572804	849506	2384728	1587881	1557542	2644565	1478228	3309729	3005872	401270	845322	1971504	1504913	1076698	2378698	2847570	3239236	2651845	1865820	1170437	2485698	944229	2541511	1581928	2840162	1134678	843255	995965	807003	858124	266622	890566	601543	798374	2397992	3438967	1674300	341837	770095	149624	1180746	546255	984795	973857	1101098	1030707	1183130	345399
PS(36:0)	72472.2	302288	401364	72764.4	69895.3	162555	241612	980046	178430	120170	108636	58920.1	32253.7	38681.9	144534	137372	245186	132547	1395267	874114	385833	147171	330846	263280	157551	362021	180664	75424.9	30535.6	34006.1	166872	204518	236029	161909	144104	144971	218325	425253	469710	120067	47572.7	97151.4	177977	1820310	599167	1610359	211724	107120	64983.4
PI(34:2)	280376	1006771	533353	275970	404468	565241	873388	1059421	465561	721023	680165	702315	597381	825937	603017	768127	1055999	665368	1933777	801073	842001	823440	563636	833908	489747	679128	871062	468895	323061	319284	647796	278490	582927	503560	423898	1253661	725078	336598	478363	493319	327818	453602	157967	1428769	1128987	552901	344952	351615	339849
PI(34:1)	218786	616549	503197	274777	475243	560334	1040676	1359971	448285	700062	537743	610667	236696	245156	585641	541067	622651	377629	1026669	650783	532886	564345	463506	800172	611247	800120	561144	362101	400882	272962	351576	176061	508359	466730	311124	843805	636221	340699	406227	605851	344836	491563	162547	1161125	955116	621709	323341	290462	283767
PI(40:6)	68153.9	934522	319266	272780	229536	425996	1059852	1190721	329982	412350	824237	548371	161785	130057	547312	347684	269342	195070	1122744	372525	291652	225062	612579	725578	367762	733791	333885	224740	187698	178728	391764	147417	313715	264111	132433	1106174	401202	353042	294538	411440	418638	462811	122870	853405	1008997	344680	199029	367037	427428
PE(44:7)	83699.2	7.9233	173676	98885	67.6604	222077	176825	292361	143103	429166	219486	5.82756	199480	443391	1.61848e+06	84579.2	1.22973e+06	26016.4	61640.8	100745	165822	145602	25243.4	30.5561	28.9923	281946	3985.95	1.48292e+06	13.1144	221861	304554	75928.5	6.82868	123259	102248	2.04602e+06	65627.6	75325.3	204167	166211	126084	198378	127549	116818	263569	54110.7	55228.6	14.071	226448
C18:4 FA (Octadecatetraenoic acid)	105161	80312.2	95235.6	324091	174423	97172.9	340589	583005	428238	257836	102548	130812	105762	68666.1	169954	261686	91736.5	74216.8	154213	520148	118132	84762.5	100333	188178	201371	493451	59003.8	123217	31952.7	60075.8	226296	99603.2	153753	250323	93004.7	53419	330708	378901	170606	81196	175189	131256	792731	158006	115346	130747	138511	159586	101489
C18:3 FA (Linolenic acid)	1.78376e+07	5.86757e+06	1.45747e+07	1.73535e+07	8.66815e+06	6.49488e+06	1.87095e+07	1.56108e+07	3.30952e+07	1.64221e+07	9.95406e+06	1.19142e+07	3.957e+06	3.06323e+06	9.09292e+06	2.43479e+07	5.67805e+06	6.08935e+06	6.78301e+06	1.62226e+07	8.3943e+06	7.33478e+06	7.58606e+06	1.28359e+07	2.28312e+07	3.06831e+07	7.01473e+06	7.33711e+06	2.3302e+06	3.95224e+06	1.92737e+07	5.84342e+06	9.50633e+06	1.56481e+07	3.26591e+06	3.21832e+06	1.52509e+07	1.93729e+07	5.95825e+06	3.10075e+06	6.90453e+06	2.30609e+06	1.12716e+07	4.01012e+06	9.85242e+06	1.1139e+07	9.75527e+06	1.10512e+07	3.80198e+06
C18:2 FA (Linoleic acid)	8.63734e+07	4.06416e+07	1.01787e+08	1.52737e+08	3.39199e+07	3.90224e+07	1.01978e+08	8.16272e+07	1.73928e+08	107579177	5.53397e+07	5.47143e+07	4.76171e+07	2.93864e+07	6.49051e+07	1.04799e+08	7.37869e+07	5.72249e+07	5.7631e+07	1.31149e+08	8.14587e+07	7.6732e+07	4.87779e+07	8.10125e+07	1.13711e+08	147732614	4.31948e+07	4.39538e+07	2.96859e+07	5.34302e+07	9.36351e+07	5.28858e+07	6.08801e+07	1.11277e+08	2.57507e+07	5.05554e+07	1.07469e+08	1.16076e+08	4.30791e+07	2.90238e+07	5.1961e+07	1.91328e+07	7.27182e+07	3.23018e+07	6.81804e+07	6.86345e+07	7.73753e+07	7.97877e+07	3.49574e+07
C20:6 FA (Retinoic acid)	44877.4	33615.6	29153.9	50430.2	32764	25468.8	27369.7	48630.2	46347.5	30741.9	38131.4	28090.8	52480.5	33958.8	34199.6	50303.9	19967.8	32370.4	25273.1	44861.3	31172.5	92740.8	30830	34906.7	39390.4	35188.2	34241.5	36135.2	34098.9	36125	22134.3	36321.7	49545.7	117820	36048.9	23654.1	92130.7	30009.5	26996.9	36721.8	38508.1	35489.3	65926	27180	31208.7	31495	29355.9	29848	46174.1
C20:4 FA (Arachidonic acid)	4.45549e+06	2.508e+06	4.72508e+06	9.19305e+06	2.4761e+06	7.1606e+06	1.54318e+07	2.82202e+06	5.17279e+06	2.70703e+06	2.34038e+06	2.28949e+06	3.64242e+06	1.46261e+06	2.66964e+06	3.74492e+06	1.47925e+06	1.6279e+06	8.30166e+06	1.2701e+07	8.31509e+06	5.3594e+06	6.77458e+06	9.34225e+06	4.93546e+06	6.26427e+06	1.71831e+06	3.34578e+06	1.354e+06	2.2323e+06	7.35266e+06	5.92003e+06	3.95294e+06	5.32225e+06	3.30341e+06	4.54342e+06	5.48244e+06	9.30789e+06	4.41252e+06	4.20315e+06	5.01634e+06	2.71765e+06	9.43958e+06	3.46021e+06	6.22308e+06	5.19027e+06	6.70642e+06	3.52115e+06	3.92054e+06
C20:3 FA (Eicosatrienoic acid)	1.15681e+06	847765	1.47439e+06	2.14963e+06	608110	1.19044e+06	2.90168e+06	898087	1.77419e+06	940744	841043	895861	837667	365647	722050	1.02783e+06	555231	565803	2.05646e+06	3.126e+06	2.21669e+06	1.44197e+06	1.56936e+06	2.22041e+06	1.44168e+06	2.52315e+06	598883	627200	340100	614547	2.21299e+06	1.13557e+06	1.17997e+06	1.44659e+06	737332	1.10434e+06	1.44107e+06	2.75581e+06	1.08827e+06	884902	994387	734614	2.49491e+06	843921	1.72541e+06	1.56107e+06	1.69314e+06	1.0517e+06	908530
C20:2 FA (Eicosadienoic acid)	697096	527466	1.04335e+06	1.94918e+06	292747	578127	2.21133e+06	1.09792e+06	2.14915e+06	1.06995e+06	392383	550915	477574	248081	527153	1.09339e+06	514006	562719	1.57613e+06	2.48848e+06	1.55906e+06	1.06102e+06	898131	2.11144e+06	2.47043e+06	3.44824e+06	408065	407221	267060	513423	1.61065e+06	871392	921312	1.36831e+06	362404	754532	1.23839e+06	1.87583e+06	596491	373609	603237	195378	926633	461738	1.10884e+06	855667	909162	1.09417e+06	417754
C22:6 FA (Docosahexaenoic acid)	3.05148e+06	7.35146e+06	5.36295e+06	1.79064e+07	3.56754e+06	9.97539e+06	1.76313e+07	1.21617e+07	1.37105e+07	6.61377e+06	5.38335e+06	5.63195e+06	1.96305e+06	866145	3.06434e+06	5.2301e+06	1.80882e+06	1.771e+06	5.72513e+06	1.24635e+07	5.24357e+06	4.81273e+06	9.79484e+06	1.45258e+07	1.04786e+07	1.50075e+07	1.71364e+06	2.91225e+06	1.59832e+06	2.97691e+06	5.30071e+06	3.81097e+06	5.59177e+06	6.11874e+06	2.65517e+06	4.41886e+06	8.57235e+06	1.75747e+07	6.08702e+06	5.14016e+06	4.61684e+06	2.34399e+06	9.95497e+06	3.55464e+06	9.44144e+06	5.07629e+06	6.15948e+06	1.03867e+07	6.88789e+06
C22:5 FA (Docosapentaenoic acid)	1.13302e+06	993084	1.56959e+06	2.80893e+06	539679	1.58672e+06	6.99886e+06	1.26263e+06	1.56914e+06	797002	843326	845359	605463	271159	797704	1.2185e+06	404477	495255	2.88045e+06	4.96535e+06	2.33215e+06	1.61262e+06	1.79685e+06	2.81432e+06	1.54562e+06	3.28516e+06	382073	539182	312463	545436	2.40973e+06	1.30092e+06	1.02563e+06	1.01216e+06	657356	1.15665e+06	1.75338e+06	4.32882e+06	1.3914e+06	1.04404e+06	1.15126e+06	575191	2.09763e+06	823598	2.31092e+06	1.69596e+06	2.016e+06	1.23574e+06	795450
C22:4 FA (Adrenic acid)	624202	305386	670084	1.32846e+06	229547	636430	2.19717e+06	457357	821238	414962	237947	270052	347796	181646	362561	582584	253134	317586	1.46497e+06	2.62999e+06	1.49556e+06	973917	904275	1.59789e+06	860886	1.45437e+06	213601	335632	194408	340077	1.39413e+06	784658	597067	769638	369941	714742	848011	1.68383e+06	520076	424139	572056	217028	990825	420006	853749	713309	798559	605423	324470
C22:3 FA (Docosatrienoic acid)	35768.8	24033	57659.9	145486	30212.3	31636.4	93870	75069.4	169557	66685.6	54175.9	68419.1	65984.2	30052.3	52424.1	76877.7	65412.8	85074.6	134871	184401	96034.5	69223.7	67660.4	121963	130300	216897	44608.9	48079.9	25146.4	49816.1	99156.8	50107.5	96779.7	112333	27653	63346.7	113682	93227.3	38448.9	51254.3	69632.3	21178.7	83661.5	48012.3	59009.2	56676.6	50167.6	87841.7	36746.8
C22:2 FA (Docosadienoic acid)	15336.6	22642.6	37526	71934.1	8785.43	23253.1	63394.9	49050.4	139048	66768.8	19371.6	28870.5	35462.1	14506.2	30185.3	84268.3	24895.8	45433.2	62698.9	88175.5	47566.9	29487.7	29898.1	72417.2	106913	138604	22118.7	26996.8	17172.3	28664.8	47302.1	23826.1	56786.3	82006.8	10780.6	34535.9	78303.5	47714.5	15115.1	16540.7	19504.5	6007.18	20174.2	22824	44450.5	28957.6	25595	51090.9	14936.9
C24:6 FA (Tetracosahexaenoic acid)	9998.15	31069.1	19883.2	51500.8	12952.2	44515.2	111667	116953	220895	97266.4	36593.1	41665.6	22405.5	13664	50845.2	60461.8	24905.5	26338.3	100727	194888	60742.5	26242	72357.3	126290	96285.9	121327	17504.8	22233.6	5548.61	19417.6	38479.5	17230.3	107423	80110.2	21773.2	29301.7	101312	94353.1	44666	69532.3	62867	15666.3	66711.2	23980.8	46303.3	45411.6	32202.1	58294.5	29653.4
C24:5 FA (Tetracosapentaenoic acid)	34394.3	36430.5	56285.3	133295	33526.2	46871.3	148745	142332	325801	120435	66979.6	82236.3	74966.4	39869.1	97992.4	148409	62795.1	80944.3	208927	383238	97105.8	57700.5	81442.9	142902	190642	249204	49437	62857.5	21741.3	52503.5	84312.8	37971.4	160308	154474	27186	56239.9	174180	130016	53350.4	88064.8	87560.2	34392.6	121102	36965.2	79044.5	91137.4	76337.2	106212	36508.3
C24:4 FA (Tetracosatetraenoic acid)	42044.4	25928.5	56506.7	183340	38171.5	48464.5	119011	102779	306489	145561	56969.8	83917.3	184122	62824.6	98108.1	201240	55882.9	102757	239382	449798	102307	71375.5	81561.1	158494	169970	261818	78956.2	143131	53690.5	92356.4	99023.1	55758.8	206993	288485	41369.3	85687.2	235289	103905	37297.1	108346	116948	33920.7	123397	41874.4	85088.4	52273.2	45075	128557	60880.7
Glycocholic acid	2.56542e+06	1.23316e+07	4.33308e+06	807267	1.02326e+06	1.25133e+06	638744	3.05779e+07	1.01933e+07	5.99663e+06	3.62961e+06	2.19527e+06	2.56206e+07	1.48564e+07	8.34363e+06	4.4967e+06	1.51608e+07	7.17235e+06	6.60309e+06	6.69605e+06	7.18721e+06	1.64654e+07	8.06739e+06	1.11202e+07	2.29062e+06	3.76486e+06	2.64176e+07	3.67379e+06	5.04648e+06	4.02891e+06	4.32856e+06	8.19061e+06	1.54519e+06	2.04388e+06	1.21473e+07	1.53589e+07	8.89993e+06	540524	1.08997e+06	1.18703e+06	1.81084e+06	1.05403e+06	2.89526e+06	9.17998e+06	3.06626e+06	1.27448e+06	1.72586e+06	547467	2.57862e+06
Taurocholic acid	299205	1.07697e+06	957771	443179	84804.9	586755	112406	5.68566e+06	7.25129e+06	1.2001e+06	532659	465802	3.35585e+06	1.10715e+06	1.61645e+06	774514	3.26124e+06	2.16963e+06	1.60524e+06	3.93107e+06	853678	3.97275e+06	855321	1.67264e+06	1.65335e+06	1.10603e+06	2.32e+06	448583	810523	730577	431754	2.17518e+06	293673	1.82996e+06	1.85604e+06	1.82829e+06	2.51291e+06	57532.3	82532.5	283505	603502	265990	1.13115e+06	1.21372e+06	505107	552842	1.00863e+06	49045.8	457062
Pregnanolone sulfate	4.88767e+06	3.73295e+06	6.23905e+06	9.25854e+06	3.886e+06	3.26589e+06	3.1193e+06	1.96266e+06	2.36014e+06	1.24039e+06	2.04578e+06	2.34701e+06	8.08808e+06	2.22347e+06	2.03793e+06	1.67712e+06	1.35198e+06	1.49442e+06	4.26843e+06	7.00835e+06	6.06947e+06	5.17962e+06	5.54657e+06	7.69186e+06	2.06122e+06	4.59794e+06	1.48996e+06	1.75117e+06	5.62871e+06	7.28789e+06	771902	1.0485e+06	1.15919e+06	4.96367e+06	2.21538e+06	1.85511e+06	9.3035e+06	1.89677e+06	2.59013e+06	4.74126e+06	4.99667e+06	3.04971e+06	1.16019e+07	3.60069e+06	3.51506e+06	6.40339e+06	8.23426e+06	4.6457e+06	4.30322e+06
Pseudouridine	2897295	2442583	2210787	2421476	3008265	2483695	2223603	2257349	2468464	2832229	2041473	2211824	2572592	2164005	2413216	2070001	1870930	1932597	2008272	2173321	2823454	2284792	2701142	2649823	2084030	2233797	2271168	1935066	2978184	2950801	2692354	2196398	2717969	2295234	2200670	2379596	1927034	2231940	1821877	2056034	1828819	2477437	2093066	2047434	1957578	1839218	1751706	2426888	2893498
C16 Sphingosine 1-phosphate	420980	411340	412380	636108	619974	384256	380401	847740	684290	706080	1051626	1051418	623101	555764	602406	668630	676150	674920	335040	388503	547788	568313	441725	472263	484996	516090	628008	672719	681279	695060	370403	373079	700063	622963	518874	524115	824040	660336	489022	491387	468392	950105	769483	414173	445053	407486	366933	527649	521343
3-Dehydrosphinganine	237228	162792	105888	89261.1	164939	126504	109922	192797	246099	469551	164283	249614	116712	92878.9	279387	157786	346954	325914	138337	86661.7	111617	100125	216726	343539	173723	195253	199233	153927	150905	125016	111322	75656.5	135592	86713.3	92871.8	165955	243725	95680.2	97757.4	113805	77534.6	152836	66515.4	97470.6	109958	72456.2	64985	220748	173358
C18 Sphingosine 1-phosphate	2641838	1828791	1748054	2216530	2380259	2105210	2249300	1927416	3090943	3425372	2496076	2826072	1892101	2002564	3077942	2817416	3130523	3451225	2300917	2268429	1952335	1552370	2630399	3234737	2108608	2378532	2979604	2722253	3586606	2780876	1990305	1730334	3728480	2692076	1797294	1951753	3600692	2086562	2186252	3041203	2509401	2072646	1634957	1363412	1470282	1759724	1817501	2692993	2196836
Sphinganine 1-phosphate	233414	150732	120737	191396	153610	159920	155259	113722	249448	240359	159014	191174	109951	102049	363190	224722	177486	192827	208042	172180	141824	104556	212683	259243	129308	184636	256828	186906	388353	204163	99439.1	72669.9	340967	266462	108999	119251	557494	131992	160179	224915	153738	133522	79581.2	81083.9	105760	77447.4	110494	166723	132513
SM(d30:1)	537887	2.36532e+06	765257	420468	810593	424334	613067	1.88907e+06	828788	1.0526e+06	1.37407e+06	1.25702e+06	437998	409069	1.34719e+06	789221	917202	1.11459e+06	1.80287e+06	522762	1.18709e+06	589360	615814	1.00793e+06	1.17299e+06	1.65927e+06	1.07716e+06	945705	662458	324519	707000	180452	1.89317e+06	539159	278406	1.11459e+06	1.67596e+06	645443	390594	501573	200930	774070	181906	1.31635e+06	1.74693e+06	604751	306832	1.22806e+06	513940
SM(d32:1)	1.71879e+07	3.87e+07	1.7277e+07	8.75515e+06	1.27578e+07	1.31298e+07	2.06589e+07	4.87349e+07	1.11031e+07	15435869	2.23532e+07	2.00147e+07	1.27044e+07	1.95196e+07	3.18994e+07	1.7396e+07	2.95608e+07	3.59969e+07	2.27934e+07	1.93226e+07	3.09924e+07	1.91311e+07	2.22049e+07	4.82489e+07	3.77584e+07	5.68301e+07	1.76276e+07	1.38238e+07	1.19497e+07	1.88823e+07	9.69722e+06	5.10807e+06	2.62097e+07	8.88637e+06	1.02817e+07	32373336	3.86047e+07	8.47658e+06	7.21683e+06	1.34593e+07	9.83094e+06	1.51577e+07	5.18076e+06	2.67262e+07	2.38471e+07	1.52851e+07	8.01731e+06	2.67844e+07	4.35497e+06
SM(d34:1)	3.31988e+07	4.66111e+07	4.06872e+07	2.59194e+07	2.94073e+07	3.23216e+07	4.51722e+07	4.86466e+07	3.06708e+07	4.11915e+07	1.85022e+07	3.90925e+07	2.36488e+07	1.99596e+07	4.1148e+07	3.66119e+07	4.0024e+07	3.23856e+07	5.37108e+07	4.03804e+07	2.43498e+07	3.16247e+07	2.62226e+07	5.43693e+07	3.35597e+07	5.64446e+07	3.49025e+07	3.57416e+07	2.31698e+07	2.02294e+07	2.16308e+07	1.33365e+07	2.12717e+07	1.69466e+07	1.33032e+07	3.89946e+07	4.16587e+07	3.44918e+07	1.04843e+07	3.82084e+07	1.79983e+07	3.1791e+07	8.37189e+06	3.31515e+07	3.91469e+07	3.45023e+07	2.38813e+07	4.1975e+07	2.21578e+07
SM(d36:2)	4.56644e+06	5.59712e+06	4.82204e+06	5.39287e+06	5.29807e+06	2.97306e+06	5.39133e+06	4.80165e+06	5.17105e+06	5.97988e+06	2.0572e+06	4.07265e+06	2.58158e+06	2.0301e+06	4.58681e+06	6.45332e+06	3.30914e+06	3.46736e+06	4.26028e+06	3.773e+06	2.55588e+06	2.92457e+06	3.80151e+06	6.8535e+06	5.73564e+06	8.10561e+06	4.27673e+06	5.80103e+06	2.83982e+06	2.4654e+06	3.30131e+06	1.93387e+06	3.523e+06	2.21343e+06	1.37626e+06	4.13424e+06	5.76145e+06	5.2852e+06	1.37184e+06	4.66193e+06	2.1483e+06	4.76572e+06	1.27894e+06	4.80017e+06	5.34553e+06	5.05228e+06	3.94389e+06	4.40061e+06	2.22824e+06
SM(d36:1)	3.18376e+06	5.0849e+06	4.02427e+06	3.47983e+06	3.41387e+06	2.74674e+06	4.43527e+06	6.38833e+06	3.3671e+06	4.53512e+06	2.30688e+06	4.4463e+06	2.12606e+06	1.47679e+06	4.08952e+06	4.32829e+06	2.67685e+06	2.44396e+06	4.55989e+06	3.47068e+06	2.66762e+06	3.5521e+06	3.64361e+06	7.74113e+06	3.65944e+06	5.37373e+06	3.62432e+06	4.184e+06	3.16436e+06	2.71764e+06	2.66232e+06	1.80316e+06	2.24189e+06	1.92656e+06	1.16441e+06	3.69747e+06	4.8258e+06	3.60711e+06	992344	5.22716e+06	2.62244e+06	4.58032e+06	1.41816e+06	3.34546e+06	4.71008e+06	3.29351e+06	2.42111e+06	4.24977e+06	1.91673e+06
SM(d40:2)	6.36929e+06	9.21889e+06	1.02275e+07	5.62002e+06	6.81556e+06	6.06483e+06	8.5274e+06	9.42204e+06	5.45078e+06	7.10001e+06	4.58272e+06	9.60768e+06	5.14331e+06	3.35421e+06	7.29013e+06	7.59634e+06	6.88057e+06	5.81094e+06	1.03406e+07	7.86602e+06	7.34102e+06	7.86822e+06	4.88727e+06	1.1722e+07	7.16183e+06	1.14559e+07	6.54109e+06	7.50689e+06	5.5327e+06	5.50495e+06	4.50791e+06	3.36173e+06	4.42343e+06	4.26158e+06	3.04763e+06	8.73774e+06	8.56366e+06	5.98213e+06	2.33855e+06	8.69226e+06	4.71297e+06	7.93319e+06	2.27168e+06	7.94629e+06	8.78675e+06	5.87317e+06	4.12539e+06	8.45232e+06	4.45865e+06
LCER(d34:1)	1258460	616555	1060412	1698273	647892	852354	1266929	1281885	907169	1195177	651782	57121.2	315983	489566	437952	919544	793859	639689	1741539	1045290	1977736	1322016	687361	889202	1400956	2151383	839247	535199	324476	782839	1794045	1197789	650041	511788	626455	1834400	365431	859270	673218	312433	280065	302067	544767	928811	2349033	1442952	1042803	919915	452060
L-Malic acid	3.91297e+06	1.29475e+06	1.26262e+06	1.62083e+06	1.82844e+06	1.87948e+06	1.88904e+06	3.81204e+06	543631	4.23216e+06	2.42018e+06	3.73208e+06	2.25297e+06	1.55337e+08	8.79492e+06	3.1953e+06	4.03705e+06	4.12379e+06	9.98863e+06	1.72902e+06	1.34511e+06	1.3023e+06	368931	1.71934e+06	3.15456e+06	3.30134e+06	6.44667e+06	3.7025e+06	2.36435e+06	2.72247e+06	1.63462e+06	1.24191e+06	3.59384e+06	877739	1.73843e+06	2.94796e+06	996297	1.63524e+06	2.38322e+06	2.61756e+06	2.31738e+06	3.55814e+06	1.02286e+06	1.80633e+06	1.63009e+06	9.18026	287056	2.52528e+06	2.21988e+06
gamma-CEHC	114571	192003	185794	342579	201993	162074	141858	70069.8	150757	83092.3	213250	225001	1.41106e+06	685173	210641	230944	416340	381541	146114	217894	418946	380536	128258	112043	40521	57531.1	222507	103562	157991	184613	245192	202419	210965	500298	185446	157260	225515	81975	197543	60642.1	48024.1	199150	292532	227654	157094	197761	223522	125640	136925
C-glycosyltryptophan	884033	20581.8	89891.4	74878.6	26864	14318.5	57629.5	16611.9	27.6577	16.5341	14979.8	12.7186	176.398	125.433	6.16941	899.979	28536.8	15066.2	66062.4	81449	158376	133541	32841.3	23701.6	3930.28	804.696	3.16086	1963.99	6061.98	14103.8	44034.9	8841.05	0.907759	319.293	17613	37539.6	0.305991	12522.6	43259.5	6518.38	13451.3	2.96331	1829.58	82895.6	198648	80663.2	23462.1	435.383	5105.22
Indolelactic acid	399390	438008	285917	412398	384908	449405	324252	426524	298992	407639	388162	276379	311388	341923	312145	239300	270136	271272	214965	298871	442307	375295	242254	236774	293002	376359	413072	275355	334844	371502	249745	194491	320630	384630	383404	226245	317027	212279	366235	268673	233132	464287	420671	525898	511594	246745	209336	340063	570191
L-Formylkynurenine	41790.9	157411	351719	140746	99002.6	119096	203360	88488.2	198543	120291	320071	36387.2	138809	45150.2	66271.8	829466	167762	52952	98468.1	115043	68958.4	182989	89909.9	105902	184085	106566	333791	71478.8	34971.3	118756	211714	162440	138335	90870.5	293720	259454	217066	56207.5	198492	161365	459176	63857.9	145199	197013	98225.6	146849	126977	329565	54899.1
Indoxyl sulfuric acid	1.10443e+07	1.16817e+07	2.26028e+07	7.4247e+07	3.36905e+07	3.59145e+07	7.64938e+06	1.5933e+07	1.54882e+07	2.18687e+07	9.62423e+06	5.91325e+06	2.1294e+07	3.655e+07	2.56263e+07	1.03775e+07	3.36089e+07	3.46567e+07	2.94679e+07	1.43203e+07	4.39632e+07	3.54322e+07	1.30637e+07	1.28977e+07	4722288	1.00739e+07	1.05683e+07	2.06838e+07	1.95696e+07	3.25061e+07	1.66901e+07	1.59345e+07	1.62657e+07	7.78007e+06	1.25501e+07	1.26909e+07	9.87585e+06	2.37802e+07	2.09042e+07	1.40872e+07	1.15753e+07	1.84681e+07	2.13393e+07	1.04557e+07	6.97938e+06	2.41775e+07	1.44996e+07	2.578e+07	2.6975e+07
p-Cresol sulfate	4.48562e+06	2.76843e+07	4.24365e+07	1.81507e+08	4.01073e+07	2.75993e+07	3.0701e+07	1.7788e+07	2.44023e+06	4.43908e+06	1.41926e+07	1.20818e+07	8.96927e+07	1.93714e+07	1.67066e+07	1.2051e+07	5.02146e+07	4.1825e+07	4.34533e+07	6.59118e+07	2.56895e+07	5.37256e+07	4.64707e+06	9.9435e+06	5.65358e+06	1.60635e+07	1.22035e+07	2.19365e+07	1.39626e+07	2.39664e+07	2.85522e+07	1.82667e+07	9.89023e+06	2.61432e+07	4.99858e+06	9.73339e+06	16153231	2.68368e+07	2.15992e+07	3.15275e+07	2.1142e+07	1.15346e+07	9.89408e+07	8.75501e+06	6.2201e+06	1.45735e+07	1.16821e+07	1.44618e+07	3.6536e+07
Retinol (Vitamin A)	972230	1.55669e+06	1.10791e+06	508590	634827	1.18743e+06	1.04809e+06	419027	335483	415022	342989	406193	454671	323678	658592	773908	592924	896547	1.15181e+06	634987	865224	950490	858117	1.09905e+06	1.20756e+06	774480	278043	438113	674488	469900	773048	288701	1.08752e+06	537609	304362	564976	454841	548865	254282	502953	177541	651937	262448	1.02057e+06	1.4881e+06	620760	489962	906999	574690
Theophylline	2.5384e+06	714818	2.73741e+06	3.34936e+06	3.8698e+06	167391	483935	930991	435203	99734.9	1.92043e+06	548266	292107	258115	512968	68991.3	39061.4	19196.5	2.68163e+06	147853	99318.9	220155	93609.8	6.19962e+06	4.49015e+06	4.63528e+06	133808	9.60765e+06	2.88829e+06	3.84679e+06	612885	965131	675193	1.90302e+06	53453.8	460130	691576	223244	576523	44306.3	27689.8	2.26849e+06	1.93708e+06	442265	1.29898e+06	907758	1.1016e+06	1.47107e+06	2.88604e+06
Caffeine	1.94969e+06	1.18754e+06	1.01894e+07	1.6458e+07	5.70567e+06	269085	718410	1.00487e+06	132153	69169.7	784248	598315	121162	231585	98992.3	130640	128669	168573	1.11309e+06	106493	165382	143529	237155	1.24667e+06	2.95027e+07	2.72066e+07	211796	2.21395e+07	8.99777e+06	9.69318e+06	367376	278561	985827	967153	89813.4	243805	556639	153731	268359	60897.4	89469.7	936338	1.19587e+06	228653	1.19658e+06	389026	387509	1.95173e+06	294253
1-Methylxanthine	34086.6	15943.1	41646.4	500017	308986	9060.33	58051.8	119383	26998.3	22837.6	250669	205778	106368	33090.5	25150.6	14857.1	2049.4	437.709	206904	68572.6	34186.6	57962.1	14565.9	151990	232521	250851	25101.9	199930	106431	242573	30335.9	86869.3	178506	311062	12401.8	13963.8	136639	31156.2	38883.7	4510.03	5128.92	346895	745471	100678	103400	78475.1	109211	73629	274743
1-Methyluric acid	302141	2042.87	81381.8	454067	295122	28977.9	19801	56804.8	13938	22305.4	73640.9	247948	35790.1	27454.1	11.7316	9773.05	30240.5	1863.08	55715	20738.4	25241.7	14790.2	20676	64062	105254	247952	4767.59	296603	326142	191932	26288.8	28620.2	90912.4	29462.9	10648	20108	56197.6	15829.9	20066.4	9923.64	11383.7	2.77562e+06	106342	21054.7	36151.9	33623.2	28093.7	163858	44073.9
Androsterone sulfate	3.27972e+07	4.26249e+07	3.27519e+07	5.27392e+07	2.45441e+07	3.62458e+07	3.49264e+07	2.02648e+06	115605	93729.8	5.55915e+06	9.31194e+06	936013	291092	2.22445e+06	3.04974e+06	919978	946949	6.73235e+06	1.11806e+07	7.77704e+06	2.01073e+06	6.77989e+06	7.04612e+06	8.87343e+06	2.38814e+07	990227	4.60571e+06	4.10227e+07	4.27395e+07	741932	2.23085e+06	1.52379e+07	6.82265e+07	3.76805e+06	3.9309e+06	1.21023e+07	1.3988e+07	1.04958e+07	1.43738e+07	1.30789e+07	1.26651e+07	6.18798e+07	1.92394e+07	2.57796e+07	8.59431e+06	1.33777e+07	8.36587e+07	9.56733e+07
Chenodeoxycholic Acid(1)	2.18398e+06	189923	115499	3.4147e+06	1.36588e+06	65164.5	72488.7	673185	1.79938e+06	1.08248e+06	1.38248e+06	679124	1.12536e+06	225758	284719	343342	153233	272401	1.06005e+06	3.1111e+06	1.68891e+06	284721	506901	351834	35799.7	263150	1.0818e+06	1.11028e+06	63314.5	199426	427423	337128	234609	54126.7	2.3982e+06	1.97967e+06	1.38204e+06	141878	250331	1.82656e+06	2.08602e+06	518150	2.9056e+06	644488	1.89729e+06	878757	323230	482611	327545
Chenodeoxycholic Acid(2)	527549	512779	420002	4.12799e+06	1.00672e+06	145458	107679	260041	515601	344557	721373	362533	1.20795e+06	729216	211715	318225	209987	632122	692225	1.41052e+06	1.15095e+06	622407	427751	570661	90767.9	270883	477033	886251	136076	617195	457091	684260	201803	180975	871756	857091	560540	179151	594483	765486	445100	326113	2.00576e+06	556918	636823	961100	994557	840122	1.40734e+06
Cholic Acid	3.32287e+06	411424	214795	373549	82303.4	168476	117384	216221	933660	573879	106235	54209.3	4.02827e+06	2.11534e+06	169036	84939.6	675157	424154	212325	420486	400324	404518	324344	282199	79378.5	201313	301987	149460	184116	124769	112289	74730.1	354588	430470	549102	289700	234443	36440.9	228638	155412	90605.1	34691.3	415979	362534	1.19073e+06	101846	144784	109162	106894
Chenodeoxycholic Acid	1.23147e+06	401201	439944	2.81749e+06	702359	135661	56382.3	377792	251369	223770	312338	138694	2.17415e+06	1.33011e+06	267809	163838	175749	1.0136e+06	327434	498689	1.43779e+06	709153	327745	378716	36822.8	124959	559360	506780	210238	303586	326438	717106	240733	202241	1.30262e+06	485844	121233	26257.8	936819	376861	271106	571131	1.51814e+06	401881	1.0586e+06	873582	1.43294e+06	1.09112e+06	1.31749e+06
Tauroursodeoxycholic acid	1.48987e+06	2.86599e+06	4.23739e+06	5.08284e+06	697874	2.5219e+06	683510	1.75456e+07	1.92266e+07	5.35993e+06	3.09705e+06	2.38218e+06	7.31929e+06	4.29137e+06	8.00455e+06	5.15734e+06	8.07458e+06	7.89801e+06	9.19637e+06	1.72361e+07	6.41084e+06	1.92157e+07	3.18771e+06	4.32095e+06	3.93604e+06	2.83082e+06	1.14917e+07	3.49753e+06	3.41899e+06	2.98499e+06	2.29649e+06	7.72021e+06	1.15946e+06	5.34829e+06	5.91356e+06	6.86593e+06	1.13447e+07	255966	986602	3.11494e+06	3.31797e+06	1.17319e+06	9.63504e+06	7.44135e+06	3.55205e+06	3.12297e+06	6.48691e+06	575040	2.84161e+06
alpha-N-Phenylacetyl-L-glutamine	671227	1.30472e+06	1.92152e+06	1.50918e+07	2.53092e+06	2.6366e+06	2.17731e+06	1.02818e+06	1.37686e+06	945183	947415	708486	3.09951e+06	976158	1.40581e+06	425804	1.66331e+06	1.35923e+06	2.25999e+06	2.56284e+06	1.60152e+06	2.55131e+06	466119	483033	448969	1.04552e+06	865720	1.17336e+06	1.06725e+06	1.4474e+06	1.05913e+06	788665	1.00887e+06	2.4477e+06	404505	680668	1.26755e+06	1.51049e+06	987854	1.31682e+06	752867	479528	6.25249e+06	876005	384608	1.20232e+06	803734	2.34498e+06	1.12514e+06
2-Keto-glutaramic acid	230986	266148	214231	261723	269610	272388	247614	301737	278324	354978	349688	265689	304375	239512	300421	293607	246201	257664	192956	223769	217442	192392	201023	164700	267482	282043	369050	246102	261629	267391	227288	153131	262969	264515	199362	204264	187624	283607	243819	189107	183064	181366	275689	260244	231984	177683	175897	244293	340370
Erythronic acid|Threonic acid(1)	2751856	3131231	2260715	2983809	3817438	3355735	3051970	4063155	4281394	4511048	6802802	6504336	5806561	5664151	3602136	3639212	3885370	4646981	3286529	3158991	3417773	3113735	3913877	3879267	2713030	3400271	6501961	3797487	5652697	4173639	4187289	3208827	3300637	3397788	4660071	4265080	3871368	2201474	2997450	3820097	3509566	3261176	3529881	3587309	2517517	2293909	2446884	2954749	4414791
Erythronic acid|Threonic acid(2)	3.39688e+06	4.85459e+06	4.06884e+06	3.92628e+06	4.60187e+06	5.65819e+06	4.80499e+06	5.41277e+06	6.84091e+06	6.4993e+06	5.2395e+06	4.15179e+06	7.45479e+06	8.67486e+06	7.00714e+06	6.61196e+06	6.24493e+06	6.89641e+06	6.45816e+06	6.55389e+06	7.2154e+06	6.63005e+06	5.85341e+06	5.49068e+06	5.0144e+06	5.67753e+06	7.72613e+06	5.83047e+06	5.43116e+06	4.80197e+06	5.05681e+06	4.01606e+06	4.71108e+06	5.25401e+06	5.74059e+06	6.44904e+06	7.03363e+06	4.07465e+06	5.96986e+06	7.40773e+06	6.80565e+06	4.68668e+06	4.49784e+06	5.44957e+06	4.50128e+06	5.06797e+06	5.59775e+06	3.35001e+06	3.36899e+06
N-Acetylglucosamine 6-sulfate	395313	362025	364456	625047	643759	432312	361924	1137219	576080	638632	559837	688033	1117933	919734	623908	378930	876543	745545	332251	460648	411610	321308	380680	362649	717150	1005351	847765	651602	835633	1067660	557906	441011	1045560	1227377	413756	413587	649025	530657	530471	498149	487327	654450	916177	356946	378078	392111	445943	771145	900727
6-Dehydrotestosterone glucuronide	694389	1077274	4585649	835096	2124287	6101333	2321019	3740.29	18175.6	14646.4	924820	2765196	322244	106051	140382	502378	639582	691876	5213035	5263229	1265507	754312	380560	630999	1788892	5411963	541204	1035851	1321318	1076550	178671	215822	795791	2246476	311484	194760	5704307	56506.4	158216	2806873	3981763	224044	1396744	570008	289560	575207	1484064	561571	1034904
16a-hydroxy DHEA 3-sulfate	3.44187e+06	2.90031e+06	2.8248e+06	2.83266e+06	1.2026e+06	1.75531e+06	1.78445e+06	588850	2.61174e+06	1.46528e+06	224994	367061	9.6382e+06	2.60174e+06	138328	179282	93006.1	106668	731197	1.52113e+06	816392	461733	1.07739e+06	1.97034e+06	722444	1.25491e+06	140484	180711	3.49185e+06	4.11654e+06	21499.2	54213.2	1.57772e+06	1.06906e+07	219249	157072	859953	866533	688163	1.52241e+06	1.61576e+06	1.72935e+06	4.59879e+06	3.08161e+06	2.65706e+06	4.45191e+06	5.52614e+06	2.97204e+06	3.79045e+06
5alpha-Androstan-3alpha,17alpha-diol monosulfate(1)	434729	827652	1.0095e+06	702163	403452	514945	772519	27891.7	32824.2	21790.6	57885.6	103071	2410.42	902.666	18141.5	37258.6	7575.54	8975.39	46714.2	102773	54061.6	11225.7	55940.3	53548.6	109217	505379	15498.2	61914.2	541335	928150	11463.8	12419.1	26672.2	526075	16938.8	26191.9	120028	116310	89596	84950.2	94897	204345	1.0346e+06	341388	376115	66505.8	95959	1.3492e+06	2.10703e+06
5alpha-Androstan-3alpha,17alpha-diol monosulfate(2)	885940	298316	263187	462248	175824	495631	549234	2216.87	7.37946	0.945402	20614.9	41718.9	2515.43	209.222	768.682	21757.4	0.896934	1052.82	15953.7	14022.1	40320.2	5299.89	11599.9	27693.2	55603.9	158741	4644.63	35924	2.48944e+06	2.97342e+06	1.00961	9633.77	186048	982307	21801.8	5454.8	10403	119980	31720.8	107725	93139.4	273805	1.77149e+06	255262	242498	25933.9	25474.7	2.98011e+06	3.13578e+06
Androsterone glucuronide(1)	580197	106657	135387	625095	388972	417436	281404	5845.56	3346.63	2671.23	41575	52020.4	75784.8	20499.5	2109.16	6742.36	15769	68227.1	30472.8	49663.7	14584.2	8426.46	4594.65	9441.84	63392.8	189631	460.707	55936.7	104685	116268	109.253	1.08285	206576	1.20439e+06	33226.3	15967.1	6208.37	60517.3	39656.4	105268	65863.2	161205	524839	111595	129950	85703.2	94856.7	325786	677506
Androsterone glucuronide(2)	1.05923e+06	182911	279987	762696	471647	269442	183809	7947.89	6605.27	1561.27	39099.9	51463.1	38478.1	12859.1	3792.08	10164	36541.4	48534.8	33279.3	46370.5	24192.4	3912.28	40361	49619.9	105819	278031	7670.18	105308	235222	327900	3020.56	668.621	234729	1.53245e+06	159819	68582.1	36186.7	113608	105198	231103	199391	317649	888748	201758	201965	146404	171768	1.93581e+06	2.35684e+06
5alpha-Androstan-3alpha,17beta-diol 17-glucuronide(1)	105620	4707.18	7936.22	54336.1	54262.8	67445.3	83512.1	1.08261	523.599	415.891	1840.32	1647.88	2.19861	1.0008	226.335	3834.38	281.088	3612.89	3439.27	1268.57	1760.61	1857.34	880.261	1328.83	5141.31	12436.5	1435.68	8496.63	36048.1	39627	2221.6	1.08145	5801.57	158457	1844.94	553.191	1.63858	5691.59	1607	12798	4351.65	60955.1	230322	10493.2	10700.2	697.127	2945.96	127154	206890
5alpha-Androstan-3alpha,17beta-diol 17-glucuronide(2)	22824.5	34260.9	23357.1	15649.5	29972.3	45712.6	61564.5	15918	9155.37	3097.7	74957.6	81113.9	5927.81	21072.6	35750.6	115304	50308.4	176706	28785.1	33184.8	52287.4	62256.9	1430.27	335.567	20065	52054.9	7538.08	22439.8	88169.5	57447.5	29154.2	7526.79	63311.2	609050	74037.7	37141.4	8419.07	1529.21	10390.1	6003.68	21517.2	2751.38	121424	6463.71	12421.4	30549.2	86702.1	146262	318777
Tetrahydrocortisol glucuronide	416741	528051	786709	1.34918e+06	584057	305716	261562	235321	1.24989e+06	711340	230929	245162	1.37682e+06	422695	459805	813900	520232	498866	359335	712951	653029	188644	726300	607325	104358	328406	469241	254472	765303	832015	516408	518637	329802	1.01254e+06	922515	829253	786286	392851	736096	767202	653541	857090	2.80949e+06	572882	683118	586464	656261	1.3522e+06	1.23372e+06
Androstenediol (3beta,17beta) disulfate	3.42055e+06	2.54084e+06	1.69665e+06	1.05453e+06	1.08594e+06	1.60856e+06	2.04325e+06	427414	52553.1	202323	473745	237895	336328	496053	96187.4	128032	42724	77946.1	212583	254565	421310	280641	327025	312732	774263	680477	120112	313599	2.04747e+06	2.60892e+06	294940	498338	392925	881854	654101	220833	403276	471014	820025	619913	879038	999570	2.0729e+06	1.41724e+06	1.07006e+06	496511	423139	2.02448e+06	3.2073e+06
Oxalate (ethanedioate)	312294	510096	384770	26717.9	410840	420501	359118	246252	24379.6	333318	450078	46071.8	14517.3	373087	247082	268207	188549	461288	395807	18376.9	515278	426100	756946	313837	489855	474844	389144	446557	434912	228401	381444	419112	324157	19486.7	436955	388785	36303.9	276769	331872	300373	374786	192364	201499	574203	807660	47379.6	85919.5	243740	238881
Catechol sulfate	6.46242e+06	7.12392e+06	2.60936e+06	5.96155e+06	2.823e+06	6.37107e+06	2.98624e+06	1.2419e+06	1.33765	1.378e+06	1.17147e+06	6.53603e+06	3.58654e+06	1.77565e+06	7.78384e+06	1.37271e+06	3.64141e+06	934450	413571	1.53215e+06	3.67145e+06	4.156e+06	494731	1.11213e+06	1.23087e+07	521559	3.44143e+06	9.21403e+06	1.02695e+07	6.01166e+06	934430	348643	4.05207e+06	5.88487e+06	1.64725e+06	0.911076	4.36222e+06	142877	0.786474	2.21768	1.69883e+06	2.42645e+06	415161	2.43741e+06	804455	4.05863e+06	3.39558e+06	364180	1.99282e+06
Dihydroxybenzoic acid	46263.5	952093	297292	16034.2	115023	130947	48831.8	141931	462327	343706	131934	193700	493090	244754	672815	467437	142933	84718.6	169317	528567	377361	378667	355303	360678	95627.4	188221	541569	61368.3	133375	298379	103080	43512.4	331120	1.12305e+06	245600	113747	171691	100018	301714	36908.5	40437	88550.4	247917	154674	76045.6	78844.2	104722	260053	446037
4-methylcatechol sulfate	97537	574674	2.30803e+06	2.88795e+06	419165	4.80848e+06	436676	246850	112173	150622	320038	366558	2.50783e+06	625971	440390	893764	454362	2.7422e+06	686112	1.21384e+06	1.06905e+06	813635	188019	393438	810321	1.05834e+06	717449	712225	381834	623912	274098	537208	447186	913198	189595	236455	711024	249577	495245	382291	421161	903570	1.5357e+06	594898	254665	865098	665442	122893	2.96364e+06
Methyl-4-hydroxybenzoate sulfate	26341.2	25613.8	18474.9	421824	1.22976e+06	1.42561e+06	296306	23820.2	50050.1	25857.5	13699.2	21322.4	230532	97492.8	5269.78	10077.7	27625.2	175848	29042.6	52062	20129.7	30235.5	66176.9	100923	132294	98060.8	136544	97586	71150.5	54388.7	90852.3	31403.6	273618	1.14707e+06	33446.1	19971.3	2.20466e+07	121846	29667.3	70569.3	14080.3	36477.2	49117.9	19018.9	948300	51067.3	21189.1	5646.97	38647.5
2-Dodecylbenzenesulfonic acid	2.37459e+06	2.11646e+06	2.26652e+06	2.0884e+06	1.47198e+06	421775	1.20078e+06	1.04293e+06	2.11733e+06	838049	1.99049e+06	1.09498e+06	1.81448e+06	1.37633e+06	1.07527e+06	1.04761e+06	1.22331e+06	1.96229e+06	1.36044e+06	1.57773e+06	4.45823e+06	748259	1.79407e+06	2.78965e+06	5.54918e+06	2.67669e+06	956345	992926	2.06628e+06	961619	1.94559e+06	1.97404e+06	1.3403e+06	2.76167e+06	1.18728e+06	1.3032e+06	3.0479e+06	410093	1.9643e+06	296535	732569	1.09795e+06	1.5082e+06	1.14759e+06	1.20803e+06	2.52313e+06	2.53134e+06	1.06047e+06	652018
1,2,3-benzenetriol sulfate	69031.6	112358	210899	69097.2	2.17417e+06	109647	127530	160624	131860	444056	224839	396361	75515.2	331137	317147	446911	86231.9	180700	228713	58937.9	456701	925658	148859	94339.1	1.7594e+06	1.65618e+06	415060	667056	210808	205480	55508	214558	170356	21140.7	1.73017e+06	223501	230778	204224	105666	226844	388188	11187	31700.6	323124	24674.3	1.74571e+06	349852	5393.93	225951
2-Aminophenol sulfate	754762	2.64085e+06	1.02401e+06	134206	955184	4.91361e+06	171551	460900	21507	4.76939e+06	223657	153907	276750	480946	2.15863e+06	349200	5.07907e+06	2.60048e+06	1.01391e+06	2.44954e+06	1.47599e+06	1.13974e+06	732391	1.05852e+06	327052	183380	533115	1.7907e+06	410118	523550	908231	1.35623e+06	2.49426e+06	7.23548e+06	926969	526783	437589	1.98113e+06	9.29462e+06	414870	310281	273413	412292	420671	639309	874137	92378.7	188234	3.12164e+06
Ethyl glucuronide	136615	126821	142341	146311	122936	365523	196718	162716	129357	84553.3	267046	49670.1	188472	117094	16852.8	117811	157911	148893	217680	171976	174424	164545	168742	149963	95037.7	100276	103746	144938	85429.2	148993	176201	108850	68978.5	102798	156222	196559	135602	150374	183096	128962	135142	60316.3	43751.5	282196	273125	219009	227339	67828	79005.4
Deoxycorticosterone	80362.6	82557.7	123427	124548	103864	78101.1	60703.9	51696.5	93997.5	115914	82968.8	87616.2	92240.6	57886.1	78455.6	116104	95235.1	86295.5	91220.5	77192.9	143002	85383.9	86140.2	81244.8	13039.3	62823.5	80221.2	46705.2	133459	139821	80139.1	81233.9	82781.1	96798.5	127182	107330	74033.2	81036.5	142017	134404	106075	118522	156691	86286.8	117856	93835	84894.9	136994	118012
Deoxycortisol	74474.3	92379.1	152506	156928	121667	161518	128537	91104.9	149982	179587	108840	136060	127713	74368.6	116628	156210	120723	129939	200367	137631	231805	139702	89189.5	99620.1	35093.8	119659	121792	69664.8	130933	145616	111176	86219.8	146374	141315	137724	117358	115994	133779	205240	197475	150151	100878	162227	89903.5	129011	192736	172416	49765.8	54486
Pro-Cys or Cys-Pro	792338	749595	1.54161e+06	930233	1.85433e+06	805637	982206	1.5003e+06	1.53823e+06	1.89795e+06	407172	1.17598e+06	1.56002e+06	1.77962e+06	1.11267e+06	1.83529e+06	754462	1.71333e+06	343982	743918	899636	810269	933482	1.07972e+06	1.49455e+06	1.02882e+06	1.64541e+06	2.12374e+06	1.1498e+06	2.15685e+06	536205	1.34031e+06	2.09593e+06	1.86362e+06	1.30985e+06	330007	1.42808e+06	1.5802e+06	609033	2.58108e+06	2.69013e+06	1.55647e+06	4.84378e+06	489454	109340	729461	850355	1.98107e+06	2.47182e+06
L-alpha-glutamyl-L-Lysine	190811	147192	243409	395252	303877	155220	195788	454653	243544	316302	315183	112612	211054	176599	124529	230009	169513	161404	258912	257199	233650	250463	253897	249251	290188	324255	238752	110617	258768	282354	183089	138854	256545	333322	232899	267387	219601	215267	205371	207146	190765	258820	419622	135101	150637	168042	170684	231457	226724
Cys-Pro or Pro-Cys	1.44515e+06	1.71325e+06	2.76395e+06	1.41905e+06	2.88508e+06	1.59078e+06	2.20691e+06	3.01826e+06	2.52789e+06	3.70334e+06	530332	2.09803e+06	2.18407e+06	2.62311e+06	2.00327e+06	3.903e+06	1.28028e+06	4.2047e+06	875234	1.30467e+06	1.47442e+06	1.55955e+06	1.627e+06	1.87408e+06	3.0128e+06	2.74082e+06	2.8823e+06	3.66536e+06	1.80567e+06	3.23268e+06	916192	1.75762e+06	4.35763e+06	2.56808e+06	1.93847e+06	802605	2.52774e+06	2.15444e+06	799615	4.45617e+06	3.37182e+06	2.7082e+06	5.06808e+06	1.05621e+06	244756	1.23041e+06	1.33451e+06	4.23996e+06	4.02808e+06
2-methoxyacetaminophen glucuronide	29212.2	3.96645	57718.8	78809.5	69439.6	74057.1	29381.9	74714.4	25325.3	56080.6	54405.4	1.36854	21556.2	20886	444.567	78713.2	7292.93	42775.4	7925.41	708.912	15291.5	18045.1	17406.7	26128.4	57289.7	64148.4	20820.5	36280.7	26721.5	94504.8	17574.9	20461	24446.2	16407.1	52430.7	24258	16430.7	65736.1	26275.7	96058.2	63873.8	4090.43	98127	137859	8933.72	4224.97	5888.82	49379	68074.6
Paracetamol sulfate	124.656	9350.08	13603.4	95019.5	2953.57	226993	45057.8	100768	1.49511e+07	117126	4186.36	428.326	3267.47	982.025	1433.87	891.027	3361.97	33401.6	10397.3	58568	61137	82567.2	14867.6	10539.3	206.399	14774.4	36221	15068.8	48528.4	60825.5	16449	68123.6	5762.78	57121.5	182.23	200.43	21376.6	1.2981e+07	28029.9	1.13662e+07	90032.1	819101	1.83734e+07	2.72953	1.82629	626.205	213.789	520.027	60685.5
4-hydroxy-2-oxo-glutaric acid	636906	542127	238975	95369.3	240632	619324	366749	17513	70184.4	121942	76709.8	45925.2	109199	91302	18878	32622.8	32953.4	29617.2	244388	424936	288987	401075	393553	332443	622216	491703	56419.2	35853.1	100823	31856.5	218448	237861	82671.7	126773	715514	479238	99469.4	291965	644911	68026.2	51068.9	110608	40754.2	654797	343226	574156	984668	61782.9	150174
Ferulic acid 4-sulfate	3739.84	183718	303279	40461.3	27122.6	24606	73.5775	13473.2	130874	107822	215352	2534475	243012	137302	1483.78	108140	61630.4	78006.5	26206.3	13219.2	84192.1	167394	113466	68734.3	258677	206471	239998	126745	299642	22476	26501.7	10602.6	49159.5	89385.4	103997	145980	128772	24277.2	225039	29849.6	24341.4	1097.68	0.534274	47957.6	34452.1	29376.1	36145.8	34345.8	75497.3
2-Piperidinone	37689.6	269925	106023	262948	108967	146501	91757.4	1858615	917545	2300632	67067.2	100394	1197739	648518	423721	65686	66353.3	70825.4	417829	74672.4	1708329	1349126	625510	133434	82047.6	77897.7	223247	58103.9	679052	553492	569174	484270	85338.9	123676	1944436	2132884	651083	76183.6	566898	130505	1372417	22620.4	279331	794709	1022976	82761.2	111788	280764	277421
Alliin	63881.7	759140	98656	3365.2	7198.11	99583.1	35954	19978.7	5944.29	4427.35	10039.2	1008.65	1.14059	985.936	6.9694	3655.91	17625.9	11626	18322.5	39661.8	25977.8	13727.6	35208	36625.3	3184.23	4398.62	2801.07	20259.8	29360.8	47013.8	0.822259	89.1605	21.9395	636.363	7630.41	947.123	0.89066	977.368	1477.94	11658.9	26117.2	7180.2	1422.98	255540	20006.2	51865.3	42515.9	754.062	117.202
Betonicine	377877	2.04481e+06	1.05806e+06	60131.4	446878	309695	237130	26107.8	167419	204349	223594	318362	1.68903e+07	839568	2.26957e+06	1.72689e+06	3.74485e+07	1.30823e+06	3.19887e+06	1.87111e+06	101274	155778	2.24048e+06	1.40656e+06	1.38693e+06	3.08121e+06	1.51643e+07	6.39238e+06	6.02371e+06	759967	1.03275e+07	2.39453e+06	268121	722719	1.20452e+06	2.01669e+06	1.95809e+07	239255	4.99099e+06	5.53792e+06	4.68794e+06	237672	525425	522303	435350	252603	1.17412e+06	278338	194676
Dihydroferulic acid	496134	171319	139391	787134	878256	615398	107769	74461.5	145096	141181	328900	294057	539700	161847	422838	195600	575720	307041	205533	97009.9	483335	265802	1510777	513692	368165	685305	251272	705326	186556	326387	254932	291752	137559	106477	187556	194129	1345655	75571.1	1100659	65945.2	160889	46058.8	88259.5	150216	277228	76206.8	62386.2	49260	236421
Eugenol sulfate	206355	24444.8	35636.7	52391.4	46207.4	34878.5	21514.2	9589.99	223188	96399.2	7633.51	14925.7	287321	202339	72149	52720.7	43154.4	120341	120263	102223	190449	29802.4	175912	190941	150290	204445	10377.6	8848.85	1257.89	64270.3	86077	99804.1	16774.4	119034	163835	97420.6	266174	58140.1	4108.37	179600	175900	25408.9	275456	120186	194230	34725.6	16479	2605.16	79117.6
Erythritol|D-Threitol	87007.1	120601	67310.7	78256.4	124808	158454	186298	111879	221234	229026	168261	177450	346767	299191	180636	153737	125785	211373	149450	154731	105698	87065.5	219865	197197	82216.4	101843	272300	142188	98549.8	155141	344913	267160	89768.8	136346	314768	295562	151043	64824.5	98657.4	265569	230302	100200	88931.6	119514	80998	69682.8	71892.1	122084	195668
Glucosyl-glycerol	133249	293592	89061.6	2667662	2842066	332372	241554	149570	209819	581842	3549393	3729605	982448	646316	465784	620461	475898	163707	784404	412572	389129	214697	2018449	1377476	307566	448129	1376940	707900	1539242	2065696	1680137	1060805	205975	767780	622965	657781	1894313	54432.1	272053	862106	907444	91253.3	100540	650105	368583	76474	101285	46237.1	926091
gamma-glutamyl-ornithine	17665.5	9016.08	17511.3	28912.8	9004.95	7207.87	10038.9	31738	13243.4	15852.9	17563.3	7550.15	17741.3	33059.8	13792.6	13485.8	29862.7	3888.08	14549.2	15067.2	16686.6	13232.3	8345.83	10533.2	5075.23	22114.8	13463	7305.66	14592.7	16432.1	7580.69	4299.31	3152.74	15330.4	6870.2	13115.6	13199.7	7879.06	2917.54	9655.47	9828.59	23571.6	20932.2	5700.87	5407.94	12682.2	7185.87	19602.7	13612.9
gamma-glutamyl-phenylalanine	66785.9	81331.7	134322	181959	156368	86839.2	76515.1	138857	65112.9	82923.8	127461	164528	84430.4	75981.1	108000	110972	135840	82483.6	83812.5	103796	110617	122417	81277.7	97098.1	118409	131006	88567.3	84444.1	99035.3	120665	43386.5	62039.8	109052	141166	78812.9	112417	99829.4	69066.4	78163.4	90345.1	83962.2	100592	325262	68569.1	59068.8	53634.7	60843.8	93688.5	141565
gamma-glutamyl-threonine	1.61519e+06	1.85748e+06	1.9686e+06	2.93249e+06	2.94019e+06	1.82776e+06	1.83277e+06	1.0739e+06	1.4672e+06	1.97861e+06	1.44156e+06	1.82537e+06	2.01735e+06	1.4874e+06	2.11837e+06	1.17588e+06	1.68886e+06	1.15573e+06	1.70443e+06	2.49354e+06	963069	1.18237e+06	5.96954e+06	5.77381e+06	968652	397331	1.9712e+06	2.69279e+06	2.91763e+06	2.01314e+06	2.07389e+06	2.51262e+06	1.49071e+06	2.23727e+06	1.52157e+06	2.24122e+06	1.38701e+06	1.8677e+06	2.68152e+06	419333	875358	2.75862e+06	4.21737e+06	578451	649707	2.53846e+06	2.0131e+06	913379	2.20427e+06
gamma-glutamyl-glutamine	550672	330662	490164	34761	487568	338105	408067	374353	71542.3	594345	656688	649858	24649.6	125754	465439	604994	476984	474616	501234	65262.4	445174	422764	21.4184	493801	340629	543774	570559	492532	790558	730679	411120	314190	386144	33937.4	337328	274752	43693.1	552101	498082	652635	560382	520778	271089	252455	710994	214837	24099.8	449437	526536
gamma-glutamyl-histidine	2.75331e+06	3.08527e+06	3.03103e+06	4.40502e+06	1.02964e+06	7.99201e+06	8.54033e+06	754368	1.18207e+06	419265	875968	1.86186e+06	2.58313e+06	273503	510989	579519	820352	1.11381e+06	1.00115e+06	1.54473e+06	3.28882e+06	5.08035e+06	1.90163e+06	789357	2.15853e+06	2.33039e+06	339799	1.1085e+06	1.6288e+06	1.21816e+06	1.17831e+06	2.26898e+06	944690	2.10829e+06	1.82427e+06	2.63362e+06	3.93514e+06	3.98161e+06	1.16299e+06	293142	99453	880267	5.97858e+06	2.15699e+06	3.98325e+06	2.78734e+06	4.15028e+06	5.736e+06	7.70293e+06
Beta-Citryl-L-glutamic acid	52917.9	26751.9	37807.6	59988.5	73549.7	19257.8	30798	132807	156539	221046	136676	0.399784	220257	266374	282054	82040	83675.9	136413	16973.1	20277.2	41746	38885.3	65610.4	52313.9	69212.5	98929.5	631654	211216	82007.5	84750.9	33810.8	42762	99984	103773	34503.2	33702.4	157761	36467.7	26750.4	73310.9	86211.3	77394.6	121388	11365.1	7544.56	26020.4	32050.8	46622	64130.2
gamma-Carboxyglutamic acid	568057	2.82169e+06	2.32512e+06	1.78558e+06	2.27029e+06	1.46566e+06	1.80921e+06	358734	564722	2.17576e+06	356649	283453	1.85516e+06	6.34999e+08	3.12359e+06	1.33739e+06	2.67981e+06	3.97121e+06	2.74146e+07	3.74315e+06	349714	259875	400136	2.51593e+06	2.08572e+06	2.16593e+06	2.82632e+06	2.1547e+06	1.84066e+06	2.15352e+06	2.10956e+06	3.07148e+06	2.41718e+06	811296	2.50722e+06	4.06302e+06	580032	2.64138e+06	2.41136e+06	2.1928e+06	2.23947e+06	2.62334e+06	497976	314076	258252	66.8022	383375	2.57246e+06	2.53469e+06
Cysteineglutathione disulfide	1845601	355558	550439	1070650	1625295	257267	539605	1461232	2676846	2856853	3486480	702017	520169	658286	1515155	1545213	1126607	1788907	640986	508967	893404	617513	1170977	1061110	356781	1026001	2042569	1038502	2167933	1963105	979466	748232	1347667	1457376	745881	1051848	3081645	1271191	1217344	1062570	937325	2644645	2993636	475723	397513	545683	584166	1331110	1293664
Hexose(1)	1.23711e+06	582442	654518	337892	583433	743454	740343	628646	205780	493281	559010	69184.1	495122	497141	412177	587986	480129	706668	577483	500218	676037	635288	689952	540576	627816	852249	573542	612831	194928	660267	671285	443940	519286	247408	743324	484150	183108	689753	439156	580795	538142	459418	381795	741751	560823	1.35823e+06	409538	594864	616462
Hexose(2)	2.4592e+06	2.25272e+06	1.59301e+06	3.48164e+06	1.48826e+06	2.16894e+06	2.18341e+06	3.01235e+06	2.45361e+06	1.25644e+06	3.90302e+06	3.346e+06	4.68664e+06	4.09474e+06	3.19941e+06	2.32934e+06	1.48989e+06	1.75303e+06	2.44512e+06	1.45005e+06	2.18884e+06	2.135e+06	1.22976e+06	1.54355e+06	8.4427e+06	1.09109e+07	3.2604e+06	3.40049e+06	3.5855e+06	2.82541e+06	1.91329e+06	644967	861715	2.07076e+06	2.04407e+06	2.40635e+06	3.27982e+06	1.41984e+06	1.74452e+06	2.18286e+06	1.54161e+06	2.68123e+06	2.08054e+06	4.91935e+06	3.95352e+06	4.31517e+06	4.34229e+06	2.28085e+06	1.52101e+06
1,5-anhydroglucitol (1,5-AG)	14521.6	63860.3	107821	22481.1	47610.1	58767.4	99912.7	17375.9	83497	88101.6	137772	9800.56	189177	233780	50553.3	42271	119799	106540	120485	93945.1	54531	52524.3	92637.7	87084.4	47338.6	76342.7	145927	84895.9	61259.9	85437.8	175549	122000	14476.9	48195	159035	272412	150469	25044.5	35519.4	234785	189705	11673.9	26108.6	50216	18809.3	59881.6	48065	11363.5	79798.4
Biliverdin	1.23868e+07	1.46086e+07	1.24586e+07	1.06352e+07	3.80874e+06	3.26656e+07	4.63142e+07	3.17179e+06	1.90163e+06	1.79974e+06	4.22993e+06	7.08779e+06	3.90409e+06	1.17488e+06	1.85496e+06	2.14368e+06	2.7326e+06	4.13618e+06	3.39945e+06	2.72627e+06	1.40586e+07	2.27744e+07	8.28276e+06	3.11506e+06	9.78322e+06	9.87246e+06	1.78869e+06	4.54775e+06	1.1729e+07	4.96826e+06	4.91747e+06	7.34647e+06	4.19644e+06	2.4039e+06	5.98185e+06	1.13401e+07	8.26777e+06	1.63455e+07	4.03337e+06	719604	238079	2.96897e+06	7.69815e+06	6.99536e+06	1.70546e+07	7.85839e+06	7.83276e+06	28636414	3.10742e+07
Bilirubin	139435	112796	68034.4	56136.1	16816	626320	535426	24212	27270.3	15725.8	32627.2	44249.7	67843	30587.8	6818.66	23255.7	6597.89	2383.55	20422.1	29855.9	144836	261448	45378	59913.5	53552.3	61268.9	22909.3	49280.1	116482	96254.3	52154.2	82674.1	58045.2	50145.3	72906.6	72939.6	32548.6	226202	63605.4	10628.1	2365.74	36804.3	64738.2	116116	129116	38095.8	32241.6	81936.9	102716
Acetylcarnosine	387533	250926	191507	197705	211163	137718	149467	197388	27464.3	45096.2	89273.8	87121.1	113596	95668.7	40314	70784	144831	141178	67910.3	78184.5	93767.5	65083.8	32668.6	42077.5	156086	141801	75937	87179.3	185969	251160	73925.2	64255.1	183250	140828	78386.8	80396.9	45279.4	157476	135133	129274	155990	234942	295921	258886	155026	150756	108037	239509	306290
Imidazolelactic acid	173358	100597	78543.6	118106	105905	123025	105757	53987	17127.6	24053.4	35271.2	33410.7	57080.3	53143.1	40334.7	27040.3	47865.8	36867.6	39821	54523.6	65242.6	32815.9	36393.2	35965.9	171536	134311	41419.9	45315.9	63995.9	71846.2	32560.6	26203	116493	84952.1	52479.6	42299.9	28692.7	60855.2	94487	38053	47886.1	67576	148422	136816	85803.4	61633.1	45988.6	37508.2	41200.2
N-acetyl-methylhistidine	383620	24148.1	44313	442730	208293	183095	152772	96366.4	46615.7	58118.5	19945.4	25784.4	32657	57947.2	161325	74473.2	61604.2	91229.1	60464.6	21132.3	104864	39576.3	38524.3	68604.3	276560	392445	26978.7	57982.6	201679	230461	37462.6	7647.75	65806.2	56079.2	86743.8	72400.8	19456	9214.7	54767.9	118707	73528.6	70382.3	121721	28851.3	37701.4	73009.2	45273.3	124017	82060.8
1-Phosphatidyl-D-myo-inositol	3.84623e+06	3.34646e+06	3.7679e+06	2.87924e+06	3.86871e+06	3.43394e+06	3.51904e+06	3.70524e+06	3.74047e+06	3.96535e+06	3.6625e+06	3.30267e+06	3.15287e+06	3.73573e+06	3.61162e+06	3.28914e+06	3.70867e+06	3.53321e+06	3.74261e+06	3.02167e+06	3.88118e+06	3.51128e+06	4.02578e+06	3.81162e+06	3.57761e+06	3.73723e+06	3.87883e+06	3.87423e+06	3.64106e+06	3.64459e+06	4.06269e+06	3.72904e+06	3.62088e+06	4.01273e+06	3.62488e+06	4.10912e+06	3.4609e+06	3.49556e+06	3.80057e+06	3.36832e+06	3.22113e+06	3.38847e+06	3.76597e+06	3.45455e+06	3.04012e+06	2.30605e+06	3.70618e+06	3.25602e+06	3.59907e+06
6-(alpha-D-Glucosaminyl)-1D-myo-inositol	4.00145e+06	55468.3	96372.4	146463	110642	95207.3	108630	71457.3	6258.01	10047.8	17523.3	2.2211	0.686126	1.37948	571.949	25174.7	95548.5	73286.1	283650	286409	185025	211152	92251.9	97336.8	14912	13375.8	12.4175	34179.4	6518.75	35604.6	91821.9	50006.7	4988.93	8138.03	89594.9	123332	0.69155	79084	79215.7	34108.1	64959.9	8.68084	678.556	89132.8	120778	163955	141434	4656.06	14543.1
N-(1-Deoxy-1-fructosyl)valine	1.22667e+06	26949.8	179360	211453	60171.6	16853.8	90167.1	50289.5	631.402	1533.46	27668.6	8925.61	10027.7	74.4949	2.89165	2077.81	55908.3	14914	100428	130990	229585	176374	44385.1	26254.8	9433.81	6223.54	189.716	8461.17	5725.39	15925.2	33630.3	8012.76	551.601	8276.6	14779.4	69452.2	505.887	15734.2	58239.9	5851.12	17738.6	28588.7	29769.4	82182.7	145799	82552.5	34021.7	4266.59	11430.6
N-(1-Deoxy-1-fructosyl)leucine|N-(1-Deoxy-1-fructosyl)isoleucine	1.58054e+06	38171.6	358565	710356	242766	64914.1	244630	147270	298.706	2122.83	63585.5	169618	7355.88	0.851373	347.899	9097.25	184884	58052.1	362253	362291	685792	470204	93115.6	79882.9	29147	14553.8	1217.47	20280	22315.1	55312.3	71673.6	16021.5	1656.05	7521.96	58155.5	221557	0.582083	38115.9	126842	24160.9	55417.3	68089.7	35774.3	303485	700889	297075	64715.8	9288.73	28860.8
Butyrylglycine|Isobutyrylglycine	249800	246507	8.82819e+06	104624	186332	462344	119751	80026.4	63094.1	84677.2	185744	451951	100646	73237.4	488433	144256	9.83766e+06	3.35278e+06	651265	779592	1.02672e+06	1.65717e+06	292228	252384	48438.8	669638	140404	62855.9	187871	169780	105616	1.01292e+06	92196.9	420957	1.65875e+06	7.77374e+06	98115.4	75697.1	176251	249315	425278	103429	220567	805612	172915	166731	119205	222209	293474
Ethylmalonate	76068.5	208309	51045.4	51737.3	82690.3	53546.3	103444	73134.1	60668.5	59419.4	316027	41392.7	58164.2	56095	68284.9	46202.9	92317.6	77137.4	57518.7	68029	81865.7	68373	58807.2	78866.2	86514.1	76983.5	60867.2	44453.9	144691	101967	118560	114018	60274	64945.1	128858	170703	38413.8	87601.6	105913	39529	35894.1	65483.2	63105	70509.7	71303.4	60012.5	75395.1	55193.4	41495.9
Fructoselysine	1.5098e+06	288105	780681	658951	619716	167145	571661	459858	106682	118969	340475	554421	429131	364993	233231	164890	533080	396773	796936	485845	710867	669999	239720	219391	144475	125496	231935	144134	287810	311037	315537	127954	135982	207735	223164	425564	146815	151403	298628	221547	313032	213337	239855	482685	669028	606737	300182	100624	166737
Methionine sulfone	33350.8	39165.1	23292.6	34214.4	31704.2	24770	29615.8	37260.9	7934.15	10738.6	24058.4	2.98187	33126.2	27523.6	26049.9	20964.3	26714.6	25262.3	26783.2	26736.2	46805.1	38397.5	48560.4	38637.9	29724.9	32040.1	40867.4	22620.6	25930.4	30057.5	18376.5	13415.9	20769	21349.3	40969	36158.3	10342.6	18623.9	17051.5	15333	14676.9	29608.7	45023.6	28783	22003.3	15781.2	20131.2	42069.9	48107.4
1-(beta-D-Ribofuranosyl)-1,4-dihydronicotinamide	316912	211782	500560	294185	149027	431869	336932	265718	118824	196607	301345	304075	211174	288778	252318	218512	177782	254524	500671	164129	183340	232744	346003	361250	278736	153095	273642	188770	154092	208555	268154	137665	664964	288792	232782	85470.7	191406	388693	434303	194328	163933	153738	440583	228193	358003	179572	137452	138478	263558
N1-Methyl-2-pyridone-5-carboxamide	157242	839845	163770	236383	85132.1	380258	250707	161682	65122.1	89356.1	285064	379216	744377	758121	158331	191276	231062	217184	119322	66548.3	316061	374199	185258	194338	110989	152175	240987	107306	138826	164057	253944	154419	169038	175462	411162	279192	184283	220837	226376	284452	323525	185940	398450	102619	115097	142984	203710	231644	302008
Arabinonate | Xylonate	958956	604308	349132	2137085	889927	1357090	668729	809691	2906997	2548455	1331777	4734720	2631163	2814982	12406056	1598691	324292	713737	1608049	1651113	915117	945059	1462730	2249435	611241	1148878	15095067	1976187	945865	1095620	1712744	1064526	397961	1428171	2128535	2133310	1843868	558055	864305	2480449	2071625	426978	970741	689954	669275	676324	883120	308306	949432
LPA(18:1)	9600.9	18511.6	26029.1	78942.9	33274.8	22319.8	35210.5	41788.5	78064.8	45538.8	35265.7	39514.9	76898.3	43450.1	34513.5	44509	50403.2	71864.9	34708	54237.9	22560.8	20564.2	25897.3	39788.4	54309.7	48442.7	46213.4	50007	15784.6	26850.5	28425.9	8940.45	48656.6	51191.4	15070.8	27943.9	74140.7	12800.5	20744.1	23509.6	18659.9	19920.5	39513.2	27590.5	29500.6	35445.2	22572.8	43598.9	28460.1
sn-glycero-3-Phosphoethanolamine	837112	428442	427108	542428	544924	389443	416063	355168	140614	161764	197362	169604	68541.7	57486	113642	218256	447660	454972	566752	596283	567926	657934	439555	342866	238205	186130	119539	316741	280563	271949	414394	282935	166857	125743	407024	511475	53242.9	344870	447011	242360	294675	175886	102795	551334	540649	454347	499911	152162	191627
Chenodeoxycholic acid glycine conjugate	4.39248e+06	1.56884e+07	8.20737e+06	4.76949e+06	4.36846e+06	1.39785e+06	1.00177e+06	3.15658e+07	9.17041e+06	7.28799e+06	7.37195e+06	4.35347e+06	1.4283e+07	1.89308e+07	1.29315e+07	9.56779e+06	1.58977e+07	9.27007e+06	1.52026e+07	1.23389e+07	1.67006e+07	2.34358e+07	1.07157e+07	1.08883e+07	2.50761e+06	5.23822e+06	4.13281e+07	1.21861e+07	6.44803e+06	6.00544e+06	6.70897e+06	8.92897e+06	2.50742e+06	2.01946e+06	1.23702e+07	1.62919e+07	6.55265e+06	904710	6.33316e+06	3.53536e+06	4.43454e+06	2.09745e+06	8.12672e+06	2.05188e+07	7.56778e+06	2.84828e+06	4.26399e+06	4.36414e+06	6.34606e+06
Glycochenodeoxycholic acid 3-glucuronide	67020	361466	323517	734435	423543	64390	23828.1	114473	74144.9	58101.6	63963.5	7953.84	26225.7	54742.9	72851.1	140714	70902.3	34440.1	120743	59634.5	213550	126736	58277.5	192729	200651	102841	895131	1.77666e+06	5205.33	19943.6	108216	129380	616991	380765	6377.91	130796	37005.6	1.1681	25514.6	36438.2	40994.3	13104.8	49029.7	1.03054e+06	30358.6	18021.7	6762.02	248780	441328
Allopregnanolone	771233	155404	233737	124474	225903	228585	262328	56191.7	102851	202185	142801	114334	166168	104811	108237	237923	175929	117695	384528	233802	118407	167023	262427	192441	106815	177324	141868	374189	173671	245031	242470	339047	302740	175636	114716	353195	246980	241553	222410	352035	302953	214497	160751	138002	238810	172043	189243	217841	396673
Hydroxyprogesterone	86551.2	67302.2	81297.6	117958	37643.7	77572.4	61708.1	67012.1	84782.7	49695	21007.2	29101	88324.4	37625.9	18619.7	39089.7	32073.5	71628.7	80880.2	184930	54863.4	23847.4	49659.4	53964.3	142239	73275.9	23272.9	32668.1	21149.7	26078.7	77513.9	37748.8	129348	324687	40281.6	32898.5	72768.8	29875.8	43723.7	60221.8	58527.3	36487.9	128556	31790.9	39565.4	46195.1	41779.7	40100.4	40661.5
5alpha-pregnan-3beta,20beta-diol monosulfate	290883	393440	528100	1.04736e+07	3.19914e+06	1.83986e+06	638463	102979	102966	40353.6	324680	282720	212458	55530.2	172383	249516	75769.7	134111	534175	1.06627e+06	509351	376650	722217	843965	366921	799259	119713	198973	406721	440949	102519	195379	363777	1.54984e+06	379210	331860	824576	321137	332546	583274	455872	153005	953938	2.74711e+06	2.78924e+06	573111	767362	1.31474e+06	1.33648e+06
Pregnanediol-3-glucuronide	270431	68319.5	80114.6	2.70201e+06	857039	713335	319550	86173	985071	24437.3	146895	98318.5	127791	32576.7	127156	43913.7	141009	44644.5	385612	709993	89183.7	38384.8	81309	34701	99674.3	185787	343954	118300	43361.4	52014.9	40532.9	37312.4	221051	1.02193e+06	103694	294944	445388	67953.8	45003.5	138490	151762	56854.3	397378	564125	927507	137193	181156	190153	393965
N6-Carbamoyl-L-threonyladenosine	34999.6	30768.5	32778.5	107914	43229.4	46270.5	35595.1	41416.5	98288.4	53414.2	39007	43448	121880	45182.5	29349	34787.5	36924.2	37422.9	30465.2	82686.4	50337.6	37681.1	36664.3	38697.7	38471.5	42656.8	40989.7	28264.8	35470	47430.2	33663.5	34978.6	41167.4	122956	39313.1	36488.9	68991.5	39333.3	33160.2	33969.1	32261.1	32100.4	138663	33565.2	30372.1	52051.6	64801.8	36867.2	49218.5
N2,N2-Dimethylguanosine	167961	115528	127797	184958	166012	212560	143719	284654	227675	318566	362613	201590	255981	283937	157818	207286	173258	212069	129703	143418	258304	164476	180160	137117	204389	385336	174804	124401	145576	359711	257166	215260	196504	154700	210967	250398	167892	191236	320413	171103	243681	147135	176814	177316	134077	161318	138813	210317	239310
3b-Hydroxy-5-cholenoic acid	44022	152210	118305	556415	258691	20013.4	1182.14	15824.1	11217.7	4274.86	96751.3	17297.1	96442.3	209982	26957.6	59835.9	15443.2	138905	111153	111093	318144	185718	20118.6	74692	8628.3	46831.2	57569.8	217078	21190.7	140409	86368.1	192000	28021.3	10978.9	57259.8	84893.6	8912.41	1064.83	209049	108850	43711.5	29277.8	128822	33592.8	41528.6	208612	160047	267518	530174
Sulfolithocholylglycine	54558.3	3.25915e+06	2.64356e+06	6.24064e+06	1.41185e+06	392224	328206	61132.7	15124	20966.1	1.14392e+06	587687	377609	434899	492857	964639	58382.9	1.52492e+06	725913	835415	876337	3.23085e+06	91808	455252	802090	1.36955e+06	842947	1.23252e+06	955482	468598	919325	1.2657e+06	145979	2.21799e+06	63253	389162	100284	62331.1	645620	265240	373151	430074	2.32849e+06	538811	52075.8	3.41949e+06	3.62277e+06	1.05877e+06	3.34322e+06
Deoxycholic acid 3-glucuronide(1)	48415.9	85658.2	244556	463975	133621	81830.2	265211	27676.4	16838.1	25176.3	77963.2	33885.6	64245.1	57889.9	65028.9	61731.6	9178.21	151518	240215	363580	250314	259195	4268.95	32966.4	233738	142317	106005	346310	27322.9	42197.5	52479.4	49758.4	99477.9	242892	40140.5	69753	187747	205.172	116498	77367.9	81995.3	33889.7	341908	24307.1	69552.2	379022	716198	153384	297936
Deoxycholic acid 3-glucuronide(2)	100805	149621	204466	626012	208513	215951	337347	80806	299148	169966	105570	102907	227668	95449.4	75505.4	118113	59326.4	143624	284031	575266	288007	174761	46414.6	61519.9	180112	197290	164027	407100	58883.7	50575.7	148620	167890	147281	198823	125314	98893.2	315504	98008	111678	233385	226741	40578.2	401875	70583.7	105918	329119	502772	268087	502655
Deoxycholic acid 3-glucuronide(3)	146744	30637.6	29171.3	316307	179690	223010	288163	171203	1.40324e+06	713723	13084.9	14855.5	147555	46950.8	44936.9	38586.5	62674	131620	74278.5	116555	98341.1	200821	88913.9	79292.6	33499.7	56979.1	85509	180396	84264	91960.3	68352.7	60350.4	50788.4	154622	372995	247974	299131	86720.6	172985	150758	150129	76815.6	524356	161869	261044	187708	282258	142709	239416
Cholesterol glucuronide	975.35	7176.32	32665.9	8153.15	1.2941	235.909	59331.8	139693	832.069	1.566	3021.37	1042.74	3334.5	3649.18	1113.94	1664.17	4608.31	29697.4	6471.29	23420.8	97539.6	8804.8	2572.56	159052	52479	277229	16189.2	607.122	4433.26	20744.9	1235.02	1.67343	5582.14	0.850708	308.422	12607.6	46625.6	1.70287	1.33423	1909.77	7590.39	1707.87	1004.52	31136.3	2269.89	6289.83	2581.22	34751.5	1.37432
gamma-CEHC glucuronide	34705.1	133547	54062.2	16299.7	25480.1	42317.4	51191.1	5440.99	31061	33757.2	7359.68	2306.43	31765.3	40947.4	27362.6	26293.6	43202.4	41660.5	10932.8	15787.3	25256.3	24092.2	42579.9	66450.6	29481.2	32731.6	1439.39	27286.5	27198.7	40355.9	19653.1	6358.74	9741.97	28134.4	5969.65	7613.35	17156.8	2427.15	7726.5	12161.1	9744.15	27198.9	9766.16	13377.7	5268.09	57853.9	79842.2	10690.6	23804.7
Tryptophan betaine(1)	130005	3.69136e+06	1.99594e+06	903531	779175	1.92202e+06	1.1262e+06	61623	1.59162e+06	2.08677e+06	1.22861e+06	1.00294e+06	1.42028e+06	1.51965e+06	422547	445353	2.62072e+06	1.67039e+06	1.46675e+06	2.16714e+06	215199	2.79991e+06	2.44694e+06	1.40137e+06	2.35953e+06	1.95904e+06	3.91324e+06	3.19915e+06	259374	475162	1.35638e+06	986276	1.51837e+06	3.25184e+06	1.44017e+06	1.91278e+06	89530.3	330208	1.87579e+06	1.2696e+06	1.4285e+06	348576	564727	631317	200413	477914	220465	1.04551e+06	823378
Tryptophan betaine(2)	204820	7.64472e+06	3.59075e+06	914767	1.10959e+06	2.30586e+06	1.74908e+06	184534	2.053e+06	2.63689e+06	1.15017e+06	1.62854e+06	1.49496e+06	1.31989e+06	814439	640271	5.35171e+06	2.41193e+06	1.91345e+06	2.25332e+06	4.38612e+06	3.11623e+06	2.68192e+06	2.80766e+06	1.15482e+06	3.44919e+06	3.16615e+06	4.96196e+06	415746	683228	1.47952e+06	1.18754e+06	540621	2.63471e+06	1.77711e+06	2.58841e+06	157670	527602	1.47121e+06	1.56069e+06	1.57289e+06	106360	493835	993408	293539	590694	306691	1.58803e+06	1.09024e+06
p-Cresol glucuronide	234.991	42932.5	85292.3	821132	65408	23616.3	74182.3	17530.1	1.3454	399.237	23905.2	10290.3	111288	4698.13	52262	5836.61	107956	30661.9	137860	112391	13313	84891.9	3781.3	4385.05	1.05769	10552	22952.2	55539.1	35675.9	41390.9	34183.6	34736.2	7533.7	1.50578	1033.72	2849.26	4103.17	39313.5	6978.35	62806.5	46663.5	462.371	413495	2811.28	0.960926	6364.94	1.27323	20299.2	124255
N-(1-Deoxy-1-fructosyl)tyrosine	611454	227756	31069.7	408937	142178	171167	76134.9	7996.79	10867.6	16240.2	56546.5	116187	32064.1	88942.9	277825	110210	38155.5	307470	98146.7	186828	182541	96676.9	36614.1	21657	41297.1	47110.7	154680	339783	62596.6	130747	47521.1	258857	386733	518705	145665	101764	42152.8	70628.2	703371	96163.5	194248	22249.2	13798.7	371184	140757	34713.4	21267.8	1798.18	119976
Dihydroxyphenylglycol sulfate	46800.6	27478.3	33119.8	68111.9	47507.1	879715	41346.3	51858.8	90613.2	92700.7	63698.9	27879.3	108396	73836.4	46751.1	45743.9	36240.6	39309	25467.9	50789	98687.4	55105	63838.6	46170.2	43285.5	45706.4	60708.4	29426	41349.1	71262.9	63544.6	98495.4	44719.6	68216.2	86024.1	38957.6	44738.8	45147.5	125658	101208	123160	28464	100013	27392.1	33389.3	61831.4	104522	36387.3	78252.9
pro-hydroxy-pro	658868	275627	121005	958700	689015	207723	246830	1.26895e+06	1.46194e+06	1.50187e+06	866080	913114	1.23992e+06	918860	937534	491646	670109	773647	1.55772e+06	1.17022e+06	1.57798e+06	1.10356e+06	1.13897e+06	1.50958e+06	182547	159202	723227	87301	1.27061e+06	737401	1.32939e+06	594364	229471	190414	929338	1.26206e+06	723768	1.55134e+06	1.49878e+06	618931	477888	541503	835276	207920	276831	1.83847e+06	1.72024e+06	354390	367108
Homoarginine	2.33745e+06	2.20925e+06	3.25506e+06	1.82408e+06	1.37249e+06	1.2628e+06	1.35817e+06	1.77587e+06	1.20858e+06	1.26825e+06	2.17926e+06	1.695e+06	1.37705e+06	1.4107e+06	1.02098e+06	934791	1.45445e+06	1.12961e+06	1.23744e+06	1.54604e+06	1.05236e+06	1.0639e+06	1.36586e+06	1.05519e+06	2.05127e+06	1.82807e+06	1.64637e+06	1.51654e+06	1.14101e+06	1.32515e+06	1.10296e+06	695042	2.38638e+06	2.81073e+06	1.2585e+06	1.50561e+06	1.02241e+06	1.66828e+06	1.38317e+06	780725	743041	1.05948e+06	1.22615e+06	1.58224e+06	1.88644e+06	2.44882e+06	1.52163e+06	795778	841224
5-Acetylamino-6-amino-3-methyluracil	290628	80565.1	165620	2305666	2915613	46175.3	276848	1698044	77076.9	140386	2949436	612953	528097	992400	529729	158010	3309.36	2976.5	2297671	494469	499820	525151	168786	1479876	567198	472945	222340	967727	1491305	2873734	646387	972717	1427547	1369850	103981	325580	645327	743317	1150213	41575.5	27696	5227537	6485201	632115	871709	1035932	895649	438118	1479927
Caffeic acid 3-sulfate	22.1104	69791.5	31601.4	101140	163314	80932.9	7967.24	12649.1	143834	164796	72695.7	0.999489	111127	138493	3.13219	213525	5967.66	59414.2	33390	21307	112343	195387	236509	264401	269221	780390	61512.2	198493	82856.6	55708.9	71645.9	34907.1	93504.3	108214	273312	93773.4	80254.4	66870.3	363509	44877.1	45489.1	24.5771	6787.61	19683.3	8139.4	7603.68	8409.86	39058.7	47513.9
2-(beta-D-Glucosyl)-sn-glycerol	1687998	793304	887274	801120	577858	1004130	1115838	1232848	998706	650274	1952417	1711411	993620	915409	742110	942025	1207271	412875	629658	384348	1145742	940198	614039	808866	416873	767364	698967	485604	1448351	818799	641760	252496	406276	585537	392299	427575	1505657	485739	377935	609235	444345	1000932	610522	2140026	2242233	1467808	958267	467567	216042
11-beta-Hydroxyandrosterone-3-glucuronide	134334	143601	192627	584379	319762	243119	210667	26821.7	60665	28270.6	15933.5	20307.9	282467	92278.9	18330.4	33258.1	47147.5	57020.6	62274.8	100524	54779.7	48544.6	35438	43291.5	26407.9	102019	26179.3	49414.2	124581	134927	20727.6	5828.18	43622.9	351848	52906.3	44640.3	50106	85233.6	100639	133218	121885	108883	459099	113724	164046	163716	155578	164885	189788
Tetrahydroaldosterone-3-glucuronide	499675	575299	957383	2.09577e+06	694749	952491	776228	526163	1.97807e+06	1059756	657542	773367	1.85046e+06	451372	700658	934506	814046	758954	1.09439e+06	1.62672e+06	1.27411e+06	727591	592992	629079	240462	671208	664119	482826	679531	836690	578484	476994	876190	2.15191e+06	771542	692758	1.36782e+06	862406	1.18778e+06	1.22514e+06	904322	674483	2.70403e+06	538692	793987	1.62418e+06	2.00012e+06	318679	368729
Tetrahydrocortisone	95563.9	113097	179576	145218	128071	246764	196792	114059	125400	81479.9	99765.6	125188	113777	70632.2	93456.4	87317.7	116860	114537	178121	134139	209338	145692	93380.3	88246.5	152853	208166	111862	79317.3	129104	155177	118623	39404.4	186406	203408	101720	116630	112368	71439.1	186470	91306.8	152285	107306	161745	145109	154385	162214	139044	97979.1	103659
Hydroxy-cholenoic acid(1)	1.57827e+06	506119	593512	1.8404e+06	1.0023e+06	224315	53043.9	729031	278590	796676	449646	198323	1.47209e+06	2.22889e+06	285501	219544	216774	1.76643e+06	486570	330846	2.3084e+06	1.19288e+06	700859	562447	41435.1	170987	936639	711978	328393	503700	458230	1.0394e+06	416359	135842	2.91449e+06	922751	90493.4	71210	1.49632e+06	530764	334960	933069	907108	682621	2.45725e+06	817201	1.06765e+06	1.9484e+06	2.0403e+06
Hydroxy-cholenoic acid(2)	889552	863260	765740	532492	607863	712400	638724	393276	400911	518169	603173	554801	414021	513920	588576	421425	670802	765493	743765	391595	977205	779405	771783	927748	1.0144e+06	781903	702724	640752	1.44339e+06	699197	751970	524484	561275	327363	330415	612381	456047	679163	546084	405701	239759	355423	350209	480863	969709	539413	518660	909103	396170
Ketodeoxycholic acid(1)	138078	119149	128526	591235	228710	86079.8	83005.5	63609.3	148906	91632.8	87263.9	58599	239737	113319	164524	122399	143087	140073	208712	538464	358240	152392	67648.3	83927	49380.6	88572.2	161067	227560	60219.1	89369.8	100502	146662	105058	142713	245582	162227	226675	75018.4	186959	464644	208381	67709.8	311657	133335	244120	216769	191510	149093	183651
Ketodeoxycholic acid(2)	31992.5	101764	106111	311559	141478	25096.6	24135	32371.1	8440.48	15058.2	56137.1	17094.1	174104	122654	74491.1	62210.4	47306.9	85311.9	98872.7	191856	196252	133792	19184.7	54142.3	16177.4	39704	86027.4	133441	20369.9	52253.4	96252.1	112442	23210.5	41411.9	72767.4	74609.8	35895.4	12590.4	113017	200485	76841.7	21806.1	162648	53078.5	48303.6	246107	244398	67471.4	236793
Ketodeoxycholic acid(3)	217209	222959	176298	136233	60398.3	173382	94845.5	108766	82074.3	46249.5	42603.8	40619.6	497840	151830	61864.1	146156	70598.8	107082	107133	307901	177536	149250	64064.4	42949.1	27475.2	60193.4	101282	93639.7	182871	126437	105953	175452	31528.7	182128	232265	137617	217406	18758	53347.2	34242.7	28396.6	19581.7	142035	78223.2	49150.8	456249	531659	68928	115118
Sulfolithocholic acid	3265.83	2.12186e+06	862810	991315	321431	148516	188494	52312.7	1202.65	1.03498	408677	223640	56608.9	270390	74528.2	131464	4670.26	254389	178645	402366	655956	1.87818e+06	13775.6	271792	114355	271687	237931	297360	173454	192517	583273	784195	78268.8	399918	11652.9	86298.6	106259	19364.3	487414	221498	331142	57573.7	454179	34600.3	4307.95	992517	1.37724e+06	314833	1.13954e+06
Chenodeoxycholic acid 3-sulfate(1)	204962	171216	120462	1.17423e+06	290648	28663.9	13460.2	226535	172628	130208	171305	137936	145552	154279	54033.4	120707	14127.3	22169.6	203811	387912	641975	242970	55847.9	84724.2	21010.5	49533.5	232675	288130	13933.8	56205.7	204178	291569	129118	30840	177104	220697	307114	6408.86	84113.2	148730	220543	29330.8	469078	111419	402368	120562	21004.5	211218	181543
Chenodeoxycholic acid 3-sulfate(2)	445502	254101	276238	3.21518e+06	311625	44333.3	907.555	286035	5.75006	920.496	223234	88267.5	519189	358818	58767.9	113818	13105.3	95168.4	120469	88034.7	804043	519949	39976.9	188499	32784.5	54682.4	207748	323631	1344.57	232191	163924	646025	106139	253584	74829.4	163213	29256	20.8793	194863	73084.9	55068.4	8071.4	817869	118760	204997	207156	472446	265289	392985
Glycochenodeoxycholate-3-sulfate	1.25856e+06	1.56903e+06	1.48143e+06	1.39083e+06	949903	331699	355501	1.68501e+06	801865	1.9702e+06	1.23932e+06	1.52394e+06	549412	612030	562924	522914	777558	1.02348e+06	987319	601174	1.3096e+06	2.11719e+06	682058	752418	1.27099e+06	684102	1.99859e+06	1.31686e+06	290404	374428	757908	1.62493e+06	513752	608245	1.19249e+06	1.87289e+06	298436	131865	289809	182651	171415	351859	758815	772480	615461	234933	281936	151539	730090
7-alpha-hydroxy-3-oxo-4-cholestenoate (7-Hoca)	596752	806775	672125	1.11699e+06	631521	369488	429961	561108	1.17597e+06	597359	634171	486478	1.49288e+06	666741	297309	321368	292417	382397	388436	1.35418e+06	549999	627744	650780	659033	303469	517381	833781	426105	637559	656069	624285	593218	360414	862391	555409	518068	575829	766509	514749	627926	722061	789329	2.0295e+06	523339	462176	956196	979862	701723	742751
C20H39NO	1037244	1092336	216991	64575.7	227926	760265	285924	93977.7	200829	1558822	387994	704740	65680.1	360643	345635	1969639	349062	711877	224508	291729	359058	104555	208503	318411	2666748	1005922	917018	189857	1520003	1598550	62623.3	304250	541039	220160	411370	94828.5	759779	94558.7	80127.6	60811.6	182877	1045707	54429.9	1411798	1092610	291367	713917	1455788	679424
C7H14O7	698363	292082	190358	346863	529295	603878	676291	3958511	436054	453513	370723	382894	666257	489807	478264	239515	2559921	281451	411008	483226	226374	175648	368208	268761	634522	472840	904881	646690	818156	440293	423566	355416	650803	563163	698442	529718	945512	208145	419671	328385	296838	342619	509434	1009832	682078	421553	393911	523428	656256
C10H14N2O2	142694	264896	205255	75790.7	185407	204508	251576	441052	0.550669	70990.5	99083	48191.1	175481	161010	425.098	63039.9	278033	269609	154748	60827.3	132069	111637	371794	508.446	104480	291369	73083.7	157225	242475	167000	102734	58256	215263	98296.1	75070.7	60965.5	75023.4	95322.3	118594	56145.3	138507	155400	167353	117364	148104	219817	116431	162084	1659.34
C7H12O9S2	37034.9	277451	550678	1012176	576363	448829	293990	171609	206.77	33991.3	98444.1	86964.7	391805	161468	227922	100995	563992	510783	462033	365483	312316	608769	31118	140714	47814.8	121879	117127	255481	128023	230828	383643	213132	110052	117404	28354.5	124017	49678.9	322072	278540	369087	201316	147860	369320	44439.9	11774.1	91487.4	54541.6	134905	468034
C10H15N3	744861	682880	608165	1.00712e+06	540774	705582	817458	810104	1.67587e+06	922752	2.06789e+06	1.01573e+06	1.11883e+06	1.37416e+06	857743	1.58834e+06	844451	918642	1.04198e+06	449219	741155	541810	708543	720106	669116	1.24056e+06	788534	507502	1.62976e+06	1.20734e+06	959547	362973	598658	711284	613749	734774	1.7461e+06	1.01316e+06	832957	1.04611e+06	637461	842670	778159	1.74641e+06	2.24764e+06	1.15493e+06	742389	840329	244075
C10H16N2O2	214317	281866	187557	802270	626820	397520	528702	525607	112230	137685	325954	329610	321700	274104	206040	187598	225228	375650	268249	206010	277958	226564	217064	384735	276526	273883	228022	247344	329404	529079	263106	268632	387707	410272	174285	132062	278241	327751	315035	99703.2	110543	595269	541186	313809	334109	268207	242518	253801	433416
C10H17NO3	139987	3878.87	41404.5	109474	99458	94985.6	166629	132451	110357	123916	102476	62919.1	72046.8	98493.7	3129.07	35559.2	64698.3	84840.2	66671.9	87534.6	173541	191392	47121.3	59369.4	55520.8	68855.4	67682.3	112138	47626.6	62767	36777.1	58333.1	40095.2	30022.8	85941	93931.2	43217.1	43296.7	26340.9	88706.9	78763	117945	156296	17324.1	24931.1	126325	97599.8	42529	39960.8
C10H20N2O6	198388	292850	56617.7	21876.2	7677.88	164402	12706.6	143634	61701.5	136844	40012.4	110138	184194	208353	94383.4	58825.7	332365	219090	99837.4	113025	201230	90336.2	17759.4	33684.5	45481.4	104892	12476.6	3919.57	12421.8	16701.2	125639	138509	93317.2	46168.5	98683.3	82597.4	223685	55082.8	92990.7	116739	115814	18737.9	28019.9	118521	101067	148988	94678.8	46712.2	56145.4
C10H20N2O3	32279.7	32864.8	46589.9	46505	51678.6	28780.8	40345.2	67760.6	51699.5	39523.7	104016	74015.2	21477.9	18631.8	48605.7	41498	62173.2	35455.6	22423.4	21060.1	30169.8	22043.9	23352.9	24792.6	48001.1	47727.5	38377.8	36942.8	50004.5	46432	19470.5	17516.4	40950.1	52229.8	23311.9	37924.1	44680	42553.9	30583.3	22706	36204.3	24239.2	38660.2	23427.3	10946.9	113751	69607.5	29109.2	30225.5
C11H12N2O3(1)	104014	36342.8	52204.9	81221.8	72968.9	51306.6	50074.5	57623.6	42739.5	85341.9	82777.1	103857	47114.2	46658.2	76346.4	43137.4	14974.1	62896.6	59294.9	73726	83294.7	56388.3	69112	51914.5	69845.6	46761.9	63728.4	56278.1	52773.6	67670.7	48721.2	52565.9	78492.4	66212.9	66976.9	54503.1	49958.6	52879.8	72480.5	55388.6	66774.9	53178	63451.2	44053.8	33736.9	79230	49857.9	81995	113496
C11H12N2O3(2)	40866	57154.3	28483.4	63344	50664.9	33142.1	47808	32227.4	13603.9	22937.8	27725.9	20169.7	211.045	1317.51	3294.86	27975.2	58065.8	33955.6	96344.6	123405	60991.2	67611.4	48419.1	62545.7	5708.93	23985.3	3399.96	6390	37360.7	31150.6	43060.5	33214.7	12475.3	6210.85	56522.8	46163.6	100.965	51270	69967.6	27188.8	51131.8	15125.3	5551.03	78856.8	77646.8	112587	60007.7	11090.8	16642.2
C11H14N2O3	138702	64451	99102.6	115472	94739.3	54621.1	76319.1	94901.6	39963.8	61629.4	101600	21979.4	82542.1	49333.3	43538.4	55310.9	71550.9	83555.3	157147	150772	122260	133672	108265	112985	31528.1	59217.3	46337.7	50847.7	56091.5	60637.5	84973.8	48238.6	35575.8	31660.1	87558.6	149276	35329.9	88800.5	104887	45975.6	51961.9	37533.6	46670.2	115496	108431	117643	96314.8	24192	31507
C11H18N2O2	320586	401173	235708	1040510	337542	578170	931338	272084	109156	108385	125407	148930	254766	230851	37700.7	87868.4	165927	343565	146478	105567	151085	137574	84347.2	121312	540835	602283	92826.1	394405	253884	283977	50337.9	53679.8	178982	172575	101756	74427.7	68463.4	88485	106080	91932.2	99197	148222	180488	159902	159626	147036	116392	171782	210146
C11H20N2O3	5.02701e+06	2.73686e+06	2.51296e+06	5.13159e+06	3.35909e+06	3784211	3.04569e+06	2.07926e+06	1.11977e+06	1.38474e+06	2.33863e+06	2.63079e+06	2.43809e+06	1.80905e+06	1.43997e+06	1.51338e+06	1.59662e+06	1.76434e+06	1.67563e+06	1.84036e+06	2.51381e+06	1.86265e+06	1.64147e+06	1.35018e+06	3.2724e+06	3.37314e+06	2.05716e+06	2.59165e+06	3.30178e+06	3.41816e+06	1.53769e+06	1.52953e+06	3.47746e+06	3.52228e+06	2.03588e+06	2.10226e+06	1.43426e+06	2.71189e+06	2.79126e+06	2.10568e+06	1.95599e+06	3.48917e+06	4.68815e+06	3.08462e+06	3.29835e+06	2.57661e+06	1.89649e+06	4.00224e+06	3.64383e+06
C11H20N2O4	279379	107374	50735	202349	73790.8	55911.7	79106.6	327210	84974.1	118375	60420.4	28128	16539.7	22599.6	53976.9	62606.4	88146.1	94935.7	799192	748697	523853	468947	542141	562216	11462.3	22206	30816.2	8000.45	101130	131887	535585	268232	15694.9	4875.82	556489	415182	12017.9	266345	285612	82177.3	90715	29562.1	50660.9	121154	91499.3	1.13511e+06	753675	19959	41840
C11H22N2O3	83125.4	181932	246678	567781	354481	245611	232434	526656	171985	229219	283558	245350	343553	235615	191003	268073	306997	166321	336814	358754	189247	242744	219299	170113	263732	288081	207036	180601	192839	256449	169971	105099	188455	281813	156939	223544	156530	114166	250374	256715	257389	146989	437991	90248.3	126880	234986	116568	159121	165000
C11H23N3O3	34552.8	17933.5	27384	43481.2	32943.9	28971.1	28858	52283.2	55299.3	63216.5	60435.5	61166.6	56077.4	122263	84985.9	35171.3	64597.8	22487.8	26147.8	35450.7	37661	28140.1	41598.6	65189	14321.6	51308.7	59568.3	40880.9	78932.5	51471.3	44493.5	44684.3	20308.3	41868	34418.8	37150.1	40472.2	35740.7	38686.2	32304.9	33279.2	46316.3	38231.5	22152.4	19447.2	42287.8	27694.8	57316.3	53051
C12H14O5	1.00005e+06	158908	792399	3.37023e+06	1.40766e+06	3.61043e+06	5.67585e+06	1.35445e+07	1.9058e+06	2.39822e+06	151623	142288	123797	90765	802692	1.89041e+06	691714	578241	119217	124477	403131	296985	2.60402e+06	2.62443e+06	3.24277e+06	2.32933e+06	249232	349915	1.80894e+06	1.95998e+06	426895	522932	147600	116893	661474	417121	1.66708e+06	2.55125e+06	653111	909844	656676	568931	889433	612303	638175	854365	833121	2.1586e+06	2.30581e+06
C12H17NO3	22922.5	106695	4977.56	5118.12	23613.2	392861	491930	141.665	674819	1.16871e+06	3.08668	14510.2	50.8256	1385.15	40870.3	760.095	3757.36	15377.5	2.55824	71.1439	162.602	2.41557	184002	52767.9	131568	190904	24984.1	24730.6	22278.6	72472.4	3.1868	6385.68	43443.5	73528.3	29198.9	14991.9	1.02118	3.07437	2.94085	2566.19	38839.5	3893.38	0.690899	1.54246	2.63936	1558.56	623.553	4873.55	1656.39
C12H18N2O2	70728.8	52075.5	82225.4	56437.6	51229.7	162376	171915	48547.2	34534.6	46549.5	164780	72774.3	75255.2	77174.5	40058.6	46749	29057.1	36936	11466.7	46009.5	68672.6	92083.8	27726.8	21257.6	57792.6	69156.1	46519.8	52502.9	37716	126516	35318.9	116623	78240.6	90783.5	74439.9	64252.3	21644.4	100714	71895.2	44131.2	60855	54518.1	100915	130524	157563	60158.9	69306.2	62815.1	60201.7
C12H22O2	215484	159351	111497	55600.1	86530.7	119870	123994	155981	47150	109187	215771	112084	128656	176341	168604	233868	124313	250856	94608	86712.4	184148	140478	182162	139996	216478	291310	171305	347992	196349	176741	204058	170227	92699.5	82633.9	149596	189193	120327	48676.2	101693	53863.4	43476.5	35744.6	62745.7	104617	106749	371763	152218	139872	102737
C12H24N2O3	99707.9	201894	239343	636460	296492	266762	236826	475953	160368	227747	287760	197973	283119	201281	149993	208870	167911	142313	433483	455790	212398	322344	287057	245809	331290	295872	157847	124987	172888	231829	182431	135984	283723	314353	214699	240793	131790	151030	215011	243202	245239	158004	448360	89040.3	188049	262172	149608	160756	164408
C12H25N3O3	42774	34994.6	36666.4	56000.4	45138.2	40199.1	40146.2	42801.4	36618.2	43134.5	44682.9	48919.1	50019.7	33692.8	38171.7	34116.6	42469.9	41827.5	39384.6	49971.9	57132.3	40549.9	45006.2	46812.1	42069	38304.2	38158.8	33216.8	39989.1	41430.7	49045.7	35108.9	41362.4	36274.8	35936.5	41481.3	30238.1	33746.8	36048.7	33163.9	37462.8	33277.1	47749.2	38489.5	37415.2	38987	28539.9	34718.5	35896.5
C13H16N2O5	13009.4	4791.52	9127.38	13201.2	21296.7	27.7533	13882.4	9793.57	995.166	76.0066	14598.5	20847.9	566.109	1177.62	22194.4	5.01459	8617.21	5573.78	2656.93	1813.26	13638	18.5674	1787.97	4045.59	6009.33	17950.4	1695.53	8881.84	2595.16	4999.39	922.856	1490.84	16136.3	25703.5	696.796	1.41765	152.531	1173.4	341.746	15.5194	182.246	1627.45	9822.99	773.247	1.84994	2194.47	648.042	11260.9	5.23563
C13H16N6O3	1.23708e+06	626120	597406	644917	609266	960513	773786	1.09348e+06	307183	407971	309200	334233	469582	547099	404047	798998	350234	339567	568926	403155	492836	300196	960511	1.04232e+06	563771	706597	429871	1.07034e+06	401891	776506	281864	310312	427612	474791	476854	419546	495304	321806	300358	499804	251449	762253	549855	305086	281564	619415	873081	524914	767527
C20H12N2O4	571607	359044	790464	717555	628884	724680	706321	1.29292	447271	456735	719004	712268	418525	408905	377729	353751	375617	340191	369869	417630	761240	716953	742620	716402	324104	354760	678130	604776	675763	715491	409713	414556	371511	398167	394875	379110	344033	760391	768055	1.15151	1.29728	574911	732307	752389	701510	746327	664529	135523	166608
C13H18O5	368268	269734	1.11927e+06	4.22476e+06	4.6224e+06	5.77504e+06	1.18191e+07	1.05526e+07	819802	665351	156130	164989	112190	105633	831428	2.18698e+06	652252	560676	79469	65416.6	206567	87924.4	1.28724e+06	2.38717e+06	2.01545e+06	1.41735e+06	173858	568890	1.55765e+06	1.58684e+06	178210	193531	157103	121543	332337	413104	2.66763e+06	4.15381e+06	1.1124e+06	733860	167454	743302	478574	619359	948134	527655	563165	3.93509e+06	3.68425e+06
C14H15N2O6P	43094.6	7942.6	149745	598350	617856	714899	1.14265e+06	1.15234e+06	110038	89579.2	1899.65	2074.34	994.176	3045.99	127416	312676	84759.4	70702.5	312.704	1374.25	3480.44	160.142	235739	318160	279565	165851	13595.3	239353	221538	238269	14898.7	16074.9	7510.93	3586.51	34923.3	50273.5	397743	525750	165753	102610	12563.9	177449	114399	74093	123879	67060.7	73004	530374	494944
C14H20O5(1)	57717.2	67982	90223.8	74952.6	41421.9	31040.8	168014	31773.4	79156.8	39061.7	61162.8	39050.3	68382.4	50051.5	55655.8	79912.9	64883	43899.1	38547.4	63106	60542.8	55212.8	32947.8	79815.5	96397.2	41651.2	34958.1	42410.6	71952	40660.7	65602.4	191297	69213.2	283847	40889	51160.9	93919.4	40455.5	61005.1	25951.3	21003.3	3565126	6220785	33725.2	33629.8	115082	66356.4	32246.9	919686
C14H20O5(2)	37657.4	21748.1	69032.7	265730	275416	352066	700964	636431	56366.2	45829.6	29956.5	39098.8	21586.6	17728.5	61259.6	139565	46560.7	52473.6	13782.3	12921	74271.9	20603.9	78392.2	142960	125844	83983.9	19034.5	37925.7	103941	105851	12272.4	15277.5	16844.1	14492.5	25502.5	31184.1	162754	248281	68512.1	40396	6756.4	77453.9	88015.7	34509.3	63861.8	40085.1	44176.7	241836	225500
C14H20O5(3)	131155	37136.3	57005.9	69747	56133.8	89426	161392	254390	68907.6	82263.1	47491.7	44056.2	35904	33509.7	37226.7	67051.9	37992.6	36108.7	43347.2	38489.7	65648.6	52646	111189	176759	60081.3	64003.2	41731.2	53842.8	42033.8	56918.5	40625.4	44620	42376.3	41232.2	42242.5	48988.5	65505.3	120787	59787	45254.1	41462.4	180672	116033	39600.9	53137.6	45905.3	57891.3	92950.8	83338.3
C15H22O5(1)	1.2476e+06	1.8436e+06	2.6233e+06	5.1895e+06	3.91541e+06	2.4127e+06	1.8212e+06	2.89269e+06	1.70569e+06	1.69749e+06	1.18758e+06	1.17064e+06	1.66594e+06	1.66653e+06	1.84996e+06	2.15535e+06	1.59228e+06	2.2361e+06	908422	878898	2.01969e+06	1.06912e+06	1.98647e+06	2.24376e+06	1.91453e+06	2.33068e+06	1.00315e+06	2.40526e+06	1.65886e+06	2.34051e+06	596200	540705	1.50678e+06	1.44307e+06	1.30151e+06	1.35808e+06	1.38553e+06	882452	1.20624e+06	1.41987e+06	896360	2.39973e+06	1.54387e+06	974081	1.21488e+06	1.14616e+06	1.66969e+06	2.79616e+06	3.16875e+06
C15H23N3O4	7910.02	31703.1	47225.5	95359.9	68464.8	88636.1	47812.4	12681.8	4.07573	18357.3	18726.3	31562.1	460.18	6364.02	34669	2652.03	29517	30340.1	65266.1	2267.8	31494.9	115206	1088.81	396.63	13965.1	14817.1	13230.8	20329.4	23299.3	21209.4	26606.8	9557.57	22685.4	16545.5	2842.47	19148.7	3795.68	2.77627	19083.9	48116.3	9847.65	8958.97	35599.9	13455	1271.97	1386.04	3.82279	84648.3	25213.8
C16H14N2O3	977716	1.12031e+06	860281	820569	303500	2.47483e+06	2.68594e+06	242421	138590	118898	340049	557955	403623	85716.4	125016	157669	191681	391783	283953	178393	1.02347e+06	1.64726e+06	613947	214816	668444	716125	135232	337163	1.21658e+06	413932	362760	592529	285367	175317	452679	801919	613692	1.01727e+06	298615	57766	16180.5	222966	672062	563737	1.35254e+06	621858	680431	1.88516e+06	2.02492e+06
C16H15NO5	72311.3	133672	134304	102398	38780.2	193480	301899	48336.6	48645.5	67894	85113.9	73268.6	54158.6	43726.3	32775	49344.9	22072	25705.1	40299.4	39961.6	85224.5	125968	62811.4	101798	51800.1	78731.8	79785.1	83271.9	92989.2	80626.1	27789.9	33672.6	37562.4	52470.9	47578.2	66616.2	54619.4	85596.9	87643	53086.4	52749	76405.2	175809	62700.2	84449.6	51660.2	40239.2	127439	180243
C16H16N2O4	636412	1.22509e+06	1.17518e+06	859268	357172	1.57683e+06	2.58765e+06	415014	427521	514716	674476	563585	541582	427116	244419	385956	189408	202636	360094	371606	766939	1.19067e+06	517151	947047	450902	765418	702812	706187	799163	693429	241763	273018	336445	448385	467302	585770	468985	706006	774323	421383	423726	573791	1.40033e+06	548670	672455	427106	334432	1.21252e+06	1.84087e+06
C16H24O5	1201713	628766	594329	616144	608766	969079	797783	1045882	295682	393770	300044	335871	469875	533143	384011	760921	334877	332430	548893	380724	480210	282091	862114	1029450	575109	728472	420063	1058777	389107	739060	273402	305554	401861	472947	444646	406282	498345	310424	291439	505391	256001	705540	539605	307380	264984	588711	849157	540260	781913
C16H30O	1.33114e+06	1.13954e+06	1.04649e+06	597407	717829	918045	696681	504084	597883	861548	954412	929760	557567	655073	1.12038e+06	769872	1.18023e+06	1.10799e+06	1.41444e+06	644794	961943	988010	1.69715e+06	1.55607e+06	1.23815e+06	790249	990850	926768	1.51677e+06	838309	955684	430195	927578	477802	376762	960326	650068	894038	838289	452455	259443	825129	381658	594088	1.38609e+06	768671	566401	1.09538e+06	586247
C17H18N2O3	335282	675701	555327	977604	384250	993280	1.0342e+06	342727	220165	285877	279700	271509	503584	317519	145984	273325	119003	142158	414982	484032	439102	705048	384311	377663	776760	624297	582497	962775	825376	879219	355805	334564	374492	639622	249885	319868	270962	525058	463569	566304	339027	1.01765e+06	2.17244e+06	301860	376855	390992	366204	1.23123e+06	2.12909e+06
C17H18N2O4	1.64868e+06	1.96334e+06	1.59876e+06	1.36269e+06	516887	4.52321e+06	5.14222e+06	382375	229690	203102	555716	942239	643257	154130	212285	254032	338911	611965	466022	293648	1.81347e+06	2.98092e+06	1.03767e+06	369272	1.13057e+06	1.31138e+06	219499	593990	1.89538e+06	680481	602299	989610	512268	312494	767777	1.42385e+06	1.02697e+06	1.86669e+06	521512	97400.3	30264.1	437760	1.17949e+06	975474	2.30708e+06	1.03301e+06	1.10161e+06	3.35061e+06	3.86699e+06
C17H20N2O5(1)	1.3525e+06	1.81878e+06	1.65743e+06	734813	426092	2.45481e+06	3.48006e+06	382541	438305	703086	653385	449055	506282	444110	272357	494206	170295	204039	455764	378256	962572	1.81575e+06	826002	1.25197e+06	559609	1.00057e+06	644052	549264	669743	615048	329316	409999	401196	400709	520406	741492	374870	1.28199e+06	927334	363115	361418	422666	1.0581e+06	709091	1.00116e+06	496693	419345	1.26161e+06	1.84087e+06
C17H20N2O5(2)	610101	663897	770446	543498	385692	1.13561e+06	1.46938e+06	524249	499539	627648	543797	480350	531086	529202	301622	561655	408367	457979	236087	227176	558331	927515	369146	512561	358962	611685	679064	554289	609810	547388	238557	252610	330891	353707	431353	438912	581289	608605	528256	494242	431625	321931	586856	301856	370155	243437	196850	892890	992189
C17H32O2	438818	270666	412194	131590	201176	389536	309925	95917.4	85348.1	151942	140495	98490.9	130489	156620	73445.5	163339	128152	106236	146960	144956	162850	205955	185928	141280	133394	127577	144945	193552	157262	143978	244610	197872	188275	111213	170136	162478	93308.4	209224	209014	213683	269154	155165	164447	196840	230410	167663	159209	170445	241186
C10H18N6O8	4.03897e+06	1.40113e+06	2.2736e+06	2.70258e+06	1.15276e+06	2.61179e+06	3.50396e+06	3.50339e+06	3.17099e+06	1.69395e+06	6.54846e+06	1.84662e+06	1.29191e+06	1.40542e+06	1.20718e+06	2.87189e+06	1.85234e+06	1.94613e+06	2.01985e+06	1.29326e+06	3.26843e+06	2.74972e+06	1.42023e+06	1.59581e+06	1.2536e+06	2.21406e+06	902505	1.11053e+06	3.40115e+06	2.4009e+06	1.55896e+06	544783	1.14778e+06	1.28684e+06	1.15748e+06	1.20395e+06	2.00253e+06	1.65903e+06	1.06834e+06	1.98503e+06	1.38221e+06	1.04843e+06	1.55086e+06	6.80982e+06	7.87619e+06	7.00104e+06	2.82803e+06	1.63909e+06	517013
C18H26O3	673033	456603	500223	531858	925792	1139045	1017779	493804	635324	713077	465500	425549	655046	553276	538871	451751	461125	654192	675415	575244	642248	325231	866397	588625	854384	866349	623384	726428	446701	676133	583807	892136	659361	559863	996600	424157	557916	296101	523343	403048	713398	552349	439529	600855	525744	583009	579998	997911	948617
C19H21NO3	427291	170833	285479	382848	307369	934044	129270	328009	37529.4	44129.1	125385	182662	96864	62124	72023.7	98971.5	453.972	9173.27	563669	1.04823e+06	17227.8	17141.8	380987	296654	1.613e+06	1.3757e+06	32561.4	558785	139429	424866	26788.5	9295.79	20144.5	25178.2	90516.4	123749	217770	1.0555	127.134	1134.41	425.067	20712.1	116306	135086	82105	105265	195410	133200	152563
C19H24N2O6	427228	486903	349990	250713	97257.9	834510	1.39709e+06	98235.9	49696.9	47814.5	124831	206181	106181	12608.9	53751.9	53558.9	44241	162136	107795	30671.4	434147	644280	236940	81059.5	429971	450422	25754.8	125570	644257	142894	189513	212675	108657	45755.5	114422	318606	250619	512720	100210	7287.64	9578.97	66137.2	189147	182572	648689	189702	242420	1.0155e+06	659160
C19H34O15	610560	408594	631350	428574	376953	336276	343870	32784.5	806.06	416.605	69302	124350	22867.4	26370.5	12300	9434.05	3761.31	4913.56	93427.6	59548.1	85919.8	37630.6	142968	198142	183976	399177	12710.5	109604	425498	462527	1.27722	489.622	245366	463028	24030.5	21583.2	83763.3	180772	159892	431612	434126	304795	376216	275008	271524	197595	161363	374895	293218
C20H21N3O3	163816	150678	193542	139813	126344	176543	218905	43094.3	72261.7	86048.1	58610.2	42862	65972	59716.7	44125.4	63727.1	108785	94283.9	117232	131465	240862	182158	138233	147366	133051	124064	59858.6	47229.3	76951.2	83232.3	169486	129048	66544.9	59244.5	141513	140658	38402.2	115471	115853	56116.6	47391.4	66181.7	71413.3	186939	152234	182753	146589	121918	73816.1
C20H24N2O6	53908.1	91000.7	43183.1	42645.1	6040.4	137275	148484	2051.73	423.236	411.871	7012.03	20346.2	12583.2	1.04165	2.03466	2220.76	2205.8	9275.26	3376.13	1.50149	50426.9	86222.8	25972.7	1328.96	22792.9	31335.4	0.836341	7221.26	82810	12429.4	9285.93	24720.1	4722.27	1599.82	14660.5	41684.6	25766.1	56514.9	5450.23	0.614413	0.617206	1259.49	40291.5	20812.5	87734.4	39850.2	25931.3	107447	122520
C20H39NO2S	438811	236036	240036	147548	69819.4	284211	261172	149056	282326	264943	148556	183631	69372.8	63464.9	77933.8	105019	143567	275033	180667	147121	159301	144154	173461	246681	748930	469985	219847	464054	389770	276464	122244	168437	88816.6	100812	45362.3	122113	178263	129444	51765.2	74397.3	57182.5	57393.3	73698.5	78778.2	194696	154272	274626	216468	138559
C21H28O5	321464	334173	420905	211095	242161	344409	307110	332832	288444	349632	120148	153252	172284	152864	74720.8	208947	145488	238617	395651	433041	243211	145240	231657	277270	358499	339687	181367	143370	242908	242256	411146	290686	400721	426372	263725	220898	175146	301736	291884	390109	387863	198677	289795	191424	268046	290196	202287	245919	219086
C19H36O5S	198478	524819	453221	62752.5	76191	10844.6	7738.84	108981	75034.4	61881.1	62071.4	56863.5	160125	85541.8	38744.8	214605	69415.9	53977.4	571414	212387	290944	279171	40525.7	21944.8	49540.1	58394.2	188199	112282	292746	171769	219933	261374	148979	98034.2	71461.5	246695	478647	650398	414399	400810	375917	236162	259849	127830	227653	32155.8	42539.4	57890.3	11703.6
C23H29NO9	1.80388e+06	445013	563133	631579	619285	986039	180003	751680	10237.6	5189.94	114883	135273	555574	351710	77422.3	92638.5	0.647363	53584.8	667827	1.21747e+06	165598	51630.2	601765	330173	268851	445482	53250.5	2.77221e+06	296707	791578	61184.8	8418.59	21530	116363	247722	274202	705814	1.10001	0.991757	1.11709	1.16381	137528	721596	135315	77267.3	141735	341463	382640	584582
C24H36O3	3259765	482894	334280	466061	339635	343403	273565	367426	794532	1057046	214782	149321	1598101	2103804	236473	188342	723778	552449	468173	399960	775073	594541	443680	388626	232917	389346	556704	468522	320264	271494	264419	258745	480926	262236	1019749	511571	310945	136507	420406	367880	240686	111392	296641	479482	1430712	249109	229668	294755	344396
C24H38O4	322419	398439	462042	509960	332079	215017	193713	259740	295035	293637	302238	181454	400525	468634	160699	219069	181713	265832	313928	432686	541251	440092	293181	313073	149069	234521	343837	338400	245334	329769	336851	396028	191302	181693	499412	364724	193471	228785	407512	405896	436538	276150	252293	238012	295419	483261	309317	317544	389975
C24H40O8	1.68835e+07	1.41991e+07	1.00793e+07	7.73104e+06	9.58266e+06	8.32025e+06	1.01677e+07	8.33871e+06	9.05729e+06	8.45169e+06	1.219e+07	1.35213e+07	7.44668e+06	1.12345e+07	1.91351e+07	9.58773e+06	1.56851e+07	1.71611e+07	1.56011e+07	8.31042e+06	1.27116e+07	7.63599e+06	1.79033e+07	2.17363e+07	2.1132e+07	1.21544e+07	1.31347e+07	1.26907e+07	1.87901e+07	1.11317e+07	1.38399e+07	4.59938e+06	1.33755e+07	7.66001e+06	4.32504e+06	1.24545e+07	9.92255e+06	7.56849e+06	1.01194e+07	5.00669e+06	3.38596e+06	1.38322e+07	4.78442e+06	8.83045e+06	1.60434e+07	9.70056e+06	7.23083e+06	1.6766e+07	5.62981e+06
C26H29N3O6	102211	124041	105646	96833	16688.2	347693	381388	7364.69	2696.8	1662.31	19355.1	43399.6	24870.9	1958.92	699.226	1983.49	1.41048	19900.3	15842.2	4951.21	118869	214254	52148.2	8685.88	56887.6	80261.9	1443.51	21629.8	111802	30107.4	22127.5	51726.1	18250.5	5250.82	32625.4	79982.3	56337.2	115228	16299.8	1.01689	0.993745	4693.72	70780.2	50694.5	152420	83723.6	62302.4	241012	272308
C27H40O2	326236	289645	348802	361884	321204	242704	319973	381396	345419	445656	491030	399512	416202	367664	315792	343740	377431	416430	322655	288684	572493	489223	374061	390078	295580	360581	689753	556552	472881	479069	350438	415063	287672	227947	366712	449210	321851	504679	400043	484972	455571	477587	563199	271856	340054	364062	316893	386426	371673
C27H40O5	25410.8	2.09293e+06	396092	93053.9	119608	84772.8	1407.89	134413	1.19243e+06	1.52025e+06	1.33905e+06	674271	1.6099e+06	4.68385e+06	116469	1.60319e+06	1.21776e+06	1.06679e+06	294243	71173.3	937570	2.97899e+06	1.48421e+06	1.03146e+06	468280	1.30811e+06	3.15821e+06	389127	374412	166369	589721	448302	1.90973e+06	4.18507e+06	364429	562625	128813	862840	1.18749e+06	1.18153e+06	998003	162421	36221.5	971992	1.41249e+06	286520	106018	723944	307946
C27H44O3(1)	11102.1	34490.9	32761.6	34202.7	24081.7	92721.5	62101.4	48233.2	124445	151540	37033.1	38775.1	94857.3	98606.2	37435.4	58022.8	60922.6	64532.6	42183	40978.9	61099.8	70165.7	72245.4	68808	17239.2	17937	62336.7	59549.3	22689.6	29351.3	134724	200666	80540.1	55747.2	49348.7	19160.9	110694	20819.5	34213.2	50458	64380.9	12245.6	15753.4	24878.9	37671.7	40941.2	35470	31264.2	41144.5
C27H44O3(2)	27316.7	29512.1	33287.7	23019.7	29270	29437.5	22535.6	43313.6	35263.4	34187.2	43799	23494.1	84321.2	71960	37739.6	49824.7	27116.6	39607.4	35096.2	46859.8	51402.3	52897.1	38017.4	42021.5	18334.6	20958.3	59914.1	29071	38934.6	39009.4	46591.1	59582	26496.8	18278.1	42812.8	38383	24043.9	37719	29948.5	50298.2	52781.6	24027.6	26431.3	21436.9	22684.7	84629.6	41613.6	56840.8	69268.2
C29H41N7O5(1)	366282	87621.3	336556	322919	306541	121075	159510	416728	201841	96200.3	191148	224735	216908	72495.6	239707	172976	312706	228079	411456	566941	206663	135410	109856	111460	378857	208443	309274	245853	217712	255361	167921	109734	43597.3	168538	37154.6	103972	157377	88504.4	174675	197450	357807	189757	157220	839737	574456	542661	277376	202917	117731
C29H41N7O5(2)	570074	173308	697200	710557	540853	255027	351762	996084	400080	223262	371634	499057	472277	192639	366948	331424	694432	396908	654966	935189	503413	327052	220085	284361	591003	434089	722885	415680	440424	549563	244686	172682	79704.8	319204	96638.6	184687	259598	171896	349723	376401	728759	355553	498164	2.06735e+06	965094	849459	475235	313850	176240
C29H48O3	227155	220755	64799.5	54660.6	29343.1	74692.4	171850	348212	219244	526732	388300	59866.1	129490	223307	285981	228169	118510	95762.5	29463.9	107956	96721.7	102165	157245	1.18043e+06	145938	446054	507896	64423	93031	249750	92250.1	87336.1	101683	59047.7	132780	176358	117918	1463.49	133417	133594	142128	65820.1	34406.6	64622	58955.3	85116.8	70667.5	199721	6505.83
C32H38N2O8	14212.5	14975.8	18891.3	15463	19269	15247.9	16025.4	17091.5	15048.6	17401.2	21159.2	18381.4	18170.1	17774.5	12692.4	15433.6	20801.7	17727.6	16540.9	18436.4	20159.1	19568.9	18922	20823	14620.6	18197.8	16527.5	13662.7	11843.7	20237.5	19860.3	17175.5	16245.4	12053.6	16484.2	20298.2	15323.4	15461.9	16035	16196.6	17448.3	12226.8	16094.3	18599.5	19926.7	16896.7	16908.5	17500.2	16025
C33H42O12	162266	311399	317811	516453	195345	461342	444663	153369	116065	128984	113653	121019	243765	136485	56154.4	126012	44724.9	89658.9	179922	218789	234111	323650	208574	145489	393767	284784	257295	486098	400425	377832	161623	367523	192690	284092	119933	166410	468399	255687	220074	258973	152147	455107	1.02581e+06	174455	221095	248352	253524	622858	1.05734e+06
C4H9NO2(1)	393438	250670	229410	262930	250617	105975	105020	232966	168350	180655	186740	181199	142717	129121	342943	172817	172528	149593	288022	304422	192799	261711	217015	223750	184940	235205	302260	104291	154491	213695	181829	140575	100721	128429	192111	298198	143191	173500	191048	155874	172673	141582	191218	171572	165163	144039	154651	119189	132605
C4H9NO2(2)	154179	127253	153050	204928	129734	163674	192191	152647	141895	155885	157404	104215	69849.5	75646.9	101386	113807	124326	114832	116188	106751	178686	183579	191258	214066	203313	203280	65850.5	83333.3	134555	129374	90064.1	102874	98914.2	93492.2	90460.2	119311	73731.2	170075	113186	81124.4	68289.5	77555.8	143881	87250.2	116766	134218	172464	121838	99468.6
C5H10N2O2S	239729	128326	340125	109809	213464	168713	232461	120354	66557.4	107554	25410.3	52327.8	31645.9	68549.4	62859	155952	68764.3	175779	168678	239220	201117	182523	158933	186891	119016	100648	65964.1	114550	74512.7	157155	144136	256703	179281	76478.4	263864	120662	38915.1	173515	64729.5	182426	167015	67763.5	157490	163495	44972.4	220033	177650	109384	142048
C5H8N2O2	104699	118482	66894.7	86902.5	70831.3	91246.4	77977.6	63502.3	51930.6	72460.2	32783	68034	68916.4	93471.1	87640.1	59180.3	79242.8	51678.5	72506.4	99097.5	66801.4	75350.6	75524.2	90607.2	68703	65647.9	62636.4	59596.6	71985.8	66623.5	62022.9	70053.2	66879.6	72004	72989.1	83000.9	52294	60953.7	77208.9	73953.4	63336.6	101746	78172.1	76389	68152.7	108437	65028.3	71863.4	78120.1
C6H13NO3	318229	146269	235954	208032	239676	144087	156145	232149	112901	135587	193094	296991	136629	119686	264571	135171	200079	183219	264514	248754	232654	229269	234971	215142	190709	147323	125960	146087	100764	142720	137676	107909	140971	146043	181379	214350	96405.8	168067	172238	104632	118741	126711	206851	138355	124167	213331	226357	134173	125105
C6H9N3O2	25418.9	66831.7	11425.8	1.29815e+06	958992	1.31869e+06	131877	4703.36	2886.28	6715.74	233456	139508	65272.9	53448.6	1.17248e+06	784913	13919.6	10913.2	586823	496399	26250.6	3822.18	1.16435e+06	1.69481e+06	1.42125e+06	1.34802e+06	218855	14780.4	484439	398512	270537	129534	2509.58	15361.7	56683.7	32381	1525.49	4673.57	2044.95	905647	385335	622393	736062	54129.5	58449.4	334423	427866	48146.7	223981
[truncated: 149 more rows]
[truncated: 219 more columns]
